# Supplementary material for: Torque generating properties of Tetrahymena ciliary three-headed outer-arm dynein
Source: Sci Rep. 2022 Oct 6;12:16722. doi: 10.1038/s41598-022-21001-0 (PMC9537190; doi:10.1038/s41598-022-21001-0)
Supplement: Supplementary file 3 — Supplementary Figures. [file 41598_2022_21001_MOESM3_ESM.xlsx]

## Sheet: Fig1 3D Trace
Fig. 1, 3D Trace (x, y, z) and revolutions (rev)
t [s]	x [um]	y [nm]	z [nm]	rev
0	0	75.4755	-16.4866	0
0.1	0.0197	67.9755	-50.3416	-0.0571906
0.2	0.0567	64.4855	-20.7186	-0.0109549
0.3	0.0886	64.0655	34.7035	0.0913941
0.4	0.1331	37.1755	56.4813	0.153965
0.5	0.1886	-72.7745	27.4489	0.443951
0.6	0.2174	-83.3045	-11.0306	0.544237
0.7	0.2486	-86.1745	-31.4046	0.587384
0.8	0.3123	-101.645	-50.7956	0.606913
0.9	0.3801	-86.5145	-49.9096	0.619908
1	0.437	-5.91455	-81.3366	0.797793
1.1	0.4941	0.565455	-97.6826	0.804244
1.2	0.5673	83.9555	-58.9716	0.94312
1.3	0.6149	105.215	-30.9676	0.987492
1.4	0.6463	63.9755	27.6018	1.07966
1.5	0.6844	-1.30455	35.9544	1.20851
1.6	0.7313	-14.3245	39.1441	1.25967
1.7	0.7979	12.1355	64.0697	1.20601
1.8	0.872	-3.06455	48.4821	1.22831
1.9	0.9208	-66.5145	28.4212	1.43329
2	0.9658	-55.0545	-10.9496	1.5592
2.1	1.0202	-39.5145	-35.8526	1.68234
2.2	1.0833	-6.55455	-94.4776	1.79328
2.3	1.1406	48.2755	-68.9856	1.89836
2.4	1.16	100.125	-35.3386	1.98047
2.5	1.2119	97.3955	23.2127	2.05853
2.6	1.2808	78.9255	39.5074	2.08873
2.7	1.3003	24.3855	55.0201	2.17259
2.8	1.3404	15.7755	39.516	2.16592
2.9	1.3646	-2.91455	64.191	2.23825
3	1.4097	-56.0745	41.0836	2.38789
3.1	1.4556	-79.2245	39.6251	2.42768
3.2	1.5178	-81.7045	-4.29059	2.52803
3.3	1.5774	-52.5645	-43.2156	2.66151
3.4	1.6212	-71.2545	-39.1806	2.61954
3.5	1.6544	-42.1245	-56.0266	2.70617
3.6	1.7222	33.1955	-50.9036	2.90308
3.7	1.7765	63.0255	-50.3696	2.93869
3.8	1.8309	110.415	10.0591	3.03915
3.9	1.8883	64.7355	61.0545	3.1279
4	1.9426	2.28545	70.0745	3.23027
4.1	1.9791	9.36545	80.2549	3.22281
4.2	2.0834	-87.7645	73.6218	3.39168
4.3	2.1528	-126.645	29.7079	3.47772

## Sheet: Fig2a x-rev
Fig. 2a, Displacement (x) - Revolutions (rev)
#1		#2		#3		#4		#5		#6		#7		#8		#9		#10		#11		#12		#13		#14		#15		#16		#17		#18		#19		#20		#21		#22		#23		#24		#25
x [um]	rev	x [um]	rev	x [um]	rev	x [um]	rev	x [um]	rev	x [um]	rev	x [um]	rev	x [um]	rev	x [um]	rev	x [um]	rev	x [um]	rev	x [um]	rev	x [um]	rev	x [um]	rev	x [um]	rev	x [um]	rev	x [um]	rev	x [um]	rev	x [um]	rev	x [um]	rev	x [um]	rev	x [um]	rev	x [um]	rev	x [um]	rev	x [um]	rev
0	0	0	0	0	0	0	0	0	0	0	0	0	0	0	0	0	0	0	0	0	0	0	0	0	0	0	0	0	0	0	0	0	0	0	0	0	0	0	0	0	0	0	0	0	0	0	0	0	0
0.055	0.236156	0.0385	0.057209	0.04568	0.0030286	-0.0038	-0.01395	0.0152	-0.076681	0.037	0.057857	0.0287	-0.046594	0.015	-0.021927	-0.0114	0.095641	0.0301	-0.049538	0.0158	-0.015726	0.0442	0.084966	0.0042	0.101428	0.06	0.029358	0.0066	0.000485	0.0057	0.033971	0.0255	0.228121	0.0226	0.059603	0.0583	0.104082	0.04937	0.071582	0.02829	0.006551	0.06639	0.025075	0.0686	0.065037	0.0846	0.013821	0.0705	0.414311
0.1184	0.270052	0.0635	0.078966	0.07228	0.132334	0.0075	-0.04981	0.0234	0.036848	0.0813	0.212478	0.0727	0.028815	0.1309	-0.011164	0.0396	0.245685	0.097	-0.000234	0.0355	0.096552	0.0537	0.131693	0.0519	0.131939	0.091	0.044851	0.0271	0.00704	0.0051	-0.015403	0.044	0.187725	0.0357	0.174132	0.0993	0.180698	0.04193	0.15068	0.0897	0.041501	0.11655	0.154363	0.1389	0.127852	0.1164	-0.027571	0.1321	0.492917
0.1754	0.267508	0.0889	0.107431	0.08088	0.205517	0.0282	0.044902	0.0218	0.00624	0.0956	0.260336	0.1127	0.056424	0.2094	-0.088481	0.0965	0.334338	0.1543	0.069347	0.04	0.092703	0.0733	0.194952	0.0827	0.362823	0.1205	0.043631	0.0178	0.023969	0.0083	0.007721	0.0885	0.213051	0.0446	0.249527	0.1676	0.106057	0.04504	0.132426	0.10372	0.190875	0.17841	0.335747	0.1801	0.226252	0.1537	-0.09644	0.1732	0.56626
0.2408	0.358032	0.1269	0.054294	0.10648	0.219475	0.0253	0.077382	0.0191	0.130808	0.1289	0.201359	0.1329	0.152576	0.222	-0.146687	0.2273	0.597955	0.1855	0.191093	0.0416	0.26705	0.1139	0.366304	0.1488	0.515471	0.1704	0.097929	0.0251	0.069021	0.0052	0.046694	0.1073	0.450419	0.043	0.331588	0.225	0.148388	0.05905	0.165449	0.11295	0.237436	0.19598	0.293062	0.1996	0.20965	0.2376	-0.080348	0.2111	0.592152
0.3028	0.427726	0.1723	0.050591	0.12338	0.308644	0.0391	0.112055	0.0259	0.137731	0.1388	0.276093	0.1552	0.212414	0.2387	-0.210828	0.2934	0.718485	0.2562	0.191584	0.0503	0.336594	0.13	0.500161	0.2049	0.61669	0.2126	0.334414	0.0315	0.097724	0.0158	0.11508	0.1561	0.502683	0.0459	0.342333	0.2991	0.211749	0.04799	0.259815	0.10555	0.283569	0.23104	0.594531	0.232	0.22802	0.3378	-0.086893	0.256	0.556967
0.3274	0.424292	0.225	0.103128	0.15348	0.295699	0.0356	0.094611	0.0282	0.171765	0.1409	0.297988	0.1976	0.476546	0.2487	-0.204658	0.3469	0.825636	0.3058	0.196125	0.0592	0.327093	0.1377	0.476569	0.2445	0.683608	0.2249	0.538513	0.0539	0.219987	0.0215	0.223253	0.1978	0.533028	0.0578	0.401639	0.3586	0.193868	0.05244	0.320994	0.13656	0.346094	0.2991	0.6936	0.2918	0.287975	0.3738	-0.07823	0.3162	0.628398
0.3547	0.399213	0.2837	0.110912	0.19298	0.286123	0.0383	0.068264	0.0386	0.143314	0.1634	0.326001	0.2299	0.557907	0.2774	-0.192605	0.3198	1.05067	0.3272	0.189294	0.0607	0.371348	0.1466	0.439986	0.27	0.777674	0.2637	0.632744	0.0713	0.213574	0.0178	0.183813	0.1941	0.573375	0.0682	0.353161	0.4033	0.244856	0.04109	0.302712	0.15254	0.3464	0.34448	0.667558	0.3313	0.260522	0.3804	-0.046454	0.3914	0.732108
0.4061	0.398497	0.3524	0.197957	0.20708	0.35262	0.048	0.151729	0.0361	0.132705	0.1581	0.405642	0.269	0.624738	0.2798	-0.147266	0.3577	1.13882	0.3811	0.128214	0.0703	0.415379	0.1549	0.466368	0.2935	0.743025	0.3393	0.644805	0.0951	0.223545	0.0234	0.17012	0.3356	0.656635	0.0775	0.366332	0.4679	0.401479	0.03156	0.383158	0.14759	0.416854	0.37741	0.729046	0.3554	0.343467	0.4353	0.130717	0.42	0.882952
0.4715	0.656096	0.3941	0.277335	0.23638	0.40779	0.0555	0.167421	0.0503	0.15331	0.1937	0.474896	0.3086	0.659971	0.2887	-0.10377	0.4421	1.47487	0.4264	0.098012	0.0837	0.430827	0.1995	0.516848	0.3072	0.746754	0.3697	0.594248	0.0976	0.12439	0.025	0.095066	0.3651	0.664109	0.092	0.364779	0.5093	0.510676	0.04782	0.422726	0.17318	0.341517	0.41155	0.731722	0.4187	0.382433	0.5177	0.441633	0.4597	0.933191
0.5436	0.693708	0.4238	0.303409	0.23778	0.412999	0.0662	0.089512	0.0412	0.195629	0.2202	0.532368	0.3308	0.797607	0.3121	-0.105243	0.542	1.5973	0.4681	0.30355	0.0912	0.443804	0.211	0.514422	0.3339	0.759476	0.3588	0.641923	0.1023	0.2592	0.0266	0.141688	0.4223	0.639605	0.1085	0.391839	0.5666	0.626747	0.07426	0.440221	0.21452	0.48368	0.44253	0.796524	0.4865	0.410425	0.6659	0.442561	0.4962	1.08477
0.571	0.730897	0.4688	0.434016	0.24818	0.440243	0.0616	0.147486	0.0321	0.21263	0.2457	0.626038	0.3649	0.969463	0.3295	0.006537	0.5324	1.72068	0.5178	0.347321	0.1056	0.423	0.2199	0.637221	0.3478	0.617762	0.4629	0.742696	0.1153	0.170074	0.036	0.065443	0.4268	0.649333	0.1279	0.359296	0.6146	0.674273	0.08053	0.479274	0.24825	0.54669	0.47842	0.797814	0.542	0.476003	0.8083	0.654626	0.5353	1.40992
0.622	0.753389	0.5278	0.569568	0.29228	0.516571	0.0572	0.108918	0.0353	0.030502	0.2622	0.783948	0.3709	1.03021	0.3415	0.090123	0.5602	1.82095	0.5707	0.352882	0.1139	0.408728	0.2359	0.626626	0.3656	0.766051	0.5587	0.797798	0.1409	0.241967	0.0333	0.043713	0.4631	0.739078	0.14	0.425627	0.6702	0.723424	0.09069	0.48878	0.27453	0.57521	0.47747	0.886279	0.5968	0.526364	0.8774	0.519488	0.5904	1.50888
0.7074	0.713211	0.5802	0.599782	0.32238	0.566882	0.079	0.173363	0.0306	0.189791	0.2722	0.934362	0.3714	1.07296	0.338	0.184009			0.6364	0.371519	0.1131	0.376571	0.2477	0.660687	0.3768	0.692047	0.6272	0.917312	0.1589	0.534073	0.0449	0.097901	0.4851	0.796021	0.1386	0.438808	0.7173	0.83302	0.08701	0.626311	0.29284	0.65189	0.50572	0.907332	0.6316	0.560977	0.9206	0.629774	0.6605	1.55226
0.7594	0.778632	0.6314	0.608292	0.37298	0.643687	0.1229	0.269784	0.0297	0.211252	0.277	0.933586	0.3835	1.05155	0.3454	0.200115			0.6714	0.330715	0.1182	0.443128	0.2661	0.616098	0.3841	0.742215	0.6776	1.01027	0.1699	0.578727	0.0423	0.063278	0.5213	0.875697	0.1609	0.454598	0.7588	0.866266	0.09074	0.628842	0.28929	0.7098	0.521	0.91542	0.6584	0.580558	0.9455	0.774644	0.7274	1.54744
0.8371	0.821631	0.6877	0.841858	0.42048	0.83083	0.2032	0.221257	0.0405	0.226118	0.2975	0.955219	0.3952	1.06517	0.369	0.207521			0.7314	0.386837	0.1302	0.506059	0.2903	0.562216	0.4401	0.873943	0.7526	1.07387	0.1571	0.601803	0.0538	0.149975	0.5463	0.916341	0.1671	0.469332	0.8169	0.941725	0.09561	0.593267	0.29518	0.74172	0.5066	0.990203	0.7286	0.631	0.9538	0.752537	0.7734	1.55746
0.9478	0.965529	0.7402	0.994504	0.43658	0.643385	0.22	0.277593	0.0524	0.225319	0.3338	0.950281	0.417	1.1705	0.3767	0.221018			0.7827	0.446853	0.1523	0.478989	0.3108	0.551924	0.5044	0.95198	0.8197	1.19952	0.1635	0.48045	0.0516	0.092591	0.5767	0.950159	0.1837	0.462696	0.884	1.06539	0.10028	0.558014	0.31891	0.75175	0.54308	1.10843	0.7692	0.642663	1.0011	0.801533	0.8177	1.62494
1.0388	1.06942	0.7803	1.26598	0.46768	0.606174	0.2181	0.282556	0.0499	0.135782	0.3277	0.830064	0.4485	1.33176	0.4048	0.13581			0.843	0.469118	0.154	0.53752	0.3387	0.541832	0.5398	1.03355	0.8771	1.5055	0.1713	0.594245	0.0527	0.158466	0.5907	1.07643	0.195	0.489524	0.9449	1.07838	0.1182	0.62086	0.3323	0.75324	0.58005	1.30646	0.7849	0.734594	1.0321	0.806816	0.8416	1.70141
1.1033	1.14114	0.8181	1.33892	0.51138	0.691105	0.2261	0.318171	0.049	-0.031048	0.358	0.861087	0.4864	1.43114	0.4194	0.200414			0.8752	0.524115	0.1595	0.791993	0.345	0.606092	0.5784	1.03294	0.9546	1.6408	0.1891	0.647197	0.0558	0.242998	0.6207	1.19442	0.2341	0.63282	1.0201	1.17271	0.13169	0.644866	0.37105	0.79949	0.63219	1.23652	0.826	0.900056	1.0893	1.05807	0.867	1.83282
1.1703	1.21805	0.8599	1.33227	0.51238	0.741753	0.2257	0.243081	0.0506	0.138139	0.3506	0.91014	0.5198	1.53027	0.4404	0.294568			0.889	0.55464	0.1805	0.760795	0.3618	0.659567	0.6173	1.00812	0.9537	1.64075	0.1993	0.615099	0.057	0.237623	0.6577	1.43889	0.2297	0.558206	1.0677	1.33165	0.13692	0.662068	0.4111	0.80155	0.66394	1.22596	0.8865	0.922328	1.0102	1.26028	0.8901	1.92814
1.2238	1.44945	0.914	1.264	0.56088	0.900069	0.2304	0.288569	0.058	0.20965	0.3818	0.872039	0.5873	1.66942	0.4629	0.334594			0.9424	0.60543	0.1857	0.843095	0.3736	0.740281	0.6427	1.05879	1.0006	1.67305	0.2031	0.667444	0.0584	0.278116	0.695	1.4273	0.2417	0.560407	1.1236	1.39823	0.14846	0.720306	0.42266	0.81686	0.68729	1.19701	0.9152	0.941614	1.0574	1.24692	0.9135	2.02407
1.2733	1.55136	0.9748	1.33862	0.58698	0.931744	0.2026	0.21447	0.0691	0.137539	0.4306	1.23409	0.6128	1.74593	0.473	0.332131			0.9751	0.593596	0.1886	0.792676	0.3885	0.757306	0.6716	1.0884	1.083	1.76914	0.2245	0.67548	0.0712	0.334602	0.7368	1.4754	0.2477	0.665048	1.1776	1.40543	0.17376	0.705097	0.44114	0.89312	0.74206	1.27708	0.928	0.969845	1.113	1.23273	0.9569	2.08045
1.344	1.58439	1.0058	1.3546	0.59188	0.922187	0.128	0.252565	0.0603	0.352643	0.4528	1.24349	0.6548	1.76331	0.466	0.384241			1.0037	0.603332	0.2082	0.720389	0.4126	0.830211	0.6999	1.11776	1.1284	1.83949	0.2417	0.657665	0.0641	0.300831	0.7844	1.57208	0.2607	0.599529	1.2054	1.44356	0.21464	0.798144	0.44847	0.92632	0.76966	1.35108	0.9615	0.902105	1.1559	1.26901	0.9702	2.16929
1.4422	1.76486	1.0772	1.43158	0.60438	1.02375	0.1779	0.33065	0.0589	0.366719	0.5166	1.44883	0.6747	1.82204	0.4667	0.414748			1.073	0.623931	0.2088	0.821812	0.4362	0.851188	0.6999	1.06712	1.1461	1.87495	0.2804	0.710917	0.0656	0.317497	0.8401	1.66645	0.2643	0.505769	1.2316	1.59618	0.2223	0.750533	0.41109	0.8701	0.81636	1.44131	0.9982	1.0094	1.191	1.31328	1.0495	2.4023
1.4911	1.83032	1.138	1.54072	0.64008	1.08188	0.1987	0.340538	0.066	0.360158	0.5403	1.45182	0.6863	1.85852	0.4725	0.428462			1.1243	0.699066	0.2214	0.748772	0.448	0.926444	0.7546	1.16327	1.2128	1.89245	0.3058	0.739741	0.071	0.253874	0.8532	1.66541	0.2711	0.57372	1.2773	1.64429	0.23895	0.805908	0.43576	1.11331	0.89356	1.50405	1.0409	1.22012	1.2485	1.29929	1.1386	2.50584
1.5249	1.85272	1.1798	1.64345	0.66958	1.07037	0.1835	0.33784	0.0641	0.238811	0.5722	1.51279	0.6915	1.90721	0.491	0.422838			1.1564	0.76844	0.2179	0.788616	0.4713	0.859439	0.7956	1.12839	1.2775	2.07046	0.3337	0.789651	0.0704	0.277241	0.8655	1.69403	0.2994	0.67511	1.3377	1.78811	0.25397	0.862949	0.47581	1.0937	0.95566	1.59799	1.0812	1.28615	1.2618	1.35025	1.2184	2.66897
1.546	1.88835	1.2145	1.64908	0.68578	1.12768	0.1899	0.281407	0.0594	0.341509	0.6073	1.73654	0.7016	1.87308	0.5145	0.398507			1.218	0.882098	0.2117	0.783736	0.4869	0.791308	0.8004	1.22077	1.3469	2.26118	0.3536	0.866647	0.0662	0.237432	0.8638	1.68405	0.3185	0.804015	1.389	1.84935	0.26677	0.897482	0.47966	1.18171	1.01296	1.75898	1.1364	1.37212	1.3109	1.32443	1.2693	2.86519
1.6069	1.95353	1.2518	1.73	0.69118	1.25237	0.1947	0.266153	0.0678	0.264307	0.6702	1.8397	0.7513	1.9404	0.5109	0.376656			1.2751	0.992442	0.226	0.815572	0.485	0.8518	0.845	1.20452	1.4395	2.52399	0.3803	0.866741	0.0631	0.322647	0.9379	1.61413	0.3272	0.862482	1.4708	1.82341	0.28045	0.941466	0.52883	1.22236	1.05416	1.8837	1.1619	1.42169	1.3611	1.35391	1.3064	2.97088
		1.3068	1.87089	0.73298	1.40144	0.2211	0.153694	0.0651	0.283433	0.7159	1.86007	0.7757	2.10282	0.5357	0.418975			1.3378	1.09404	0.2315	0.820536	0.5033	0.857195	0.874	1.28331	1.5512	2.63612	0.4378	0.90016	0.0748	0.272992	0.9502	1.67117	0.3405	0.89635	1.5115	1.86769	0.26881	0.830149	0.54484	1.26199	1.09526	1.9363	1.1842	1.60497	1.4304	1.35348	1.3119	3.07335
		1.3508	2.05684	0.75008	1.41486	0.2598	0.216335	0.0631	0.373197			0.7514	2.10735	0.5593	0.3561			1.3825	1.12465	0.2352	0.773696	0.5091	0.955979	0.9237	1.31548	1.6031	2.62467	0.441	0.979569	0.0833	0.208928	0.9839	1.74224	0.352	0.742395	1.5368	1.90304	0.27706	0.909085	0.57243	1.39389	1.13196	1.97236	1.2086	1.61774	1.468	1.37744	1.3216	3.2033
		1.4203	2.378	0.77358	1.48552	0.2925	0.332105	0.0657	0.435912			0.759	2.09814	0.5681	0.299056			1.453	1.21769	0.2505	0.891901	0.5321	1.08896	0.9454	1.22145	1.6684	2.63447	0.4546	0.982397	0.0761	0.246237	1.0104	1.84573	0.3636	0.871721	1.5498	2.02456	0.30803	1.06095	0.57957	1.44965	1.14426	2.13192	1.2465	1.62906	1.499	1.49079	1.3763	3.31197
		1.48	2.38455	0.80388	1.52392	0.3134	0.241355	0.0569	0.431872			0.7505	2.1069	0.5875	0.347965			1.4693	1.20776	0.2614	0.898479	0.5654	1.13923	0.9794	1.30248	1.7404	2.69319	0.5109	1.00209	0.0844	0.364179	1.0169	1.93649	0.3714	0.871786	1.5985	2.14675	0.31124	1.09783	0.60089	1.51713	1.18036	2.25995	1.2781	1.70906	1.5617	1.47309	1.4887	3.44528
		1.5367	2.39232	0.79818	1.50855	0.325	0.277852	0.0764	0.522747			0.752	2.10498	0.6023	0.382978			1.5066	1.20842	0.2725	0.911575	0.5652	1.18728	1.034	1.37056	1.7677	2.65694	0.5277	1.06017	0.0843	0.368845	1.05	1.99416	0.3811	0.917249	1.6648	2.17798	0.2942	1.08986	0.64036	1.45691	1.20306	2.36778	1.3158	1.75592	1.6204	1.54305	1.5274	3.43583
		1.5741	2.37518	0.82328	1.51148	0.346	0.54858	0.0833	0.326534			0.7517	2.12928	0.6343	0.379011			1.5436	1.25712	0.284	0.979743	0.5758	1.1371	1.0708	1.42574	1.7838	2.6638	0.5544	1.10821	0.0913	0.360502	1.0834	2.02034	0.3967	0.94225	1.7242	2.24626	0.29534	1.0847	0.64051	1.478	1.24106	2.35531	1.3787	1.63994	1.6635	1.57044	1.5826	3.85568
		1.6293	2.43365	0.85528	1.54932	0.3593	0.556006	0.0832	0.402789			0.7703	2.10243	0.6463	0.480492			1.5772	1.24538	0.2849	1.00384	0.6039	1.28224	1.1048	1.48624	1.7988	2.64947	0.6121	1.23562	0.1001	0.347255	1.0695	2.05634	0.4065	0.926687	1.7762	2.29913	0.30187	1.05305	0.64933	1.58252	1.27216	2.47625	1.4449	1.75818	1.7238	1.54669	1.6086	3.98351
		1.7072	2.69937	0.89278	1.6474	0.3629	0.555169	0.0953	0.411651			0.7914	2.01161	0.651	0.541403			1.6233	1.27407	0.286	1.00324	0.6338	1.11376	1.0758	1.43189	1.8554	2.86067	0.636	1.34672	0.0905	0.355441	1.1111	2.00737	0.4199	0.934627	1.8296	2.37198	0.31356	1.03644	0.62946	1.58641	1.29796	2.45638	1.5147	1.85819	1.7726	1.5735	1.6119	4.03008
				0.93368	1.72695	0.362	0.530103	0.0987	0.485777			0.8066	2.14435	0.6674	0.467128			1.7108	1.33025	0.2842	1.00249	0.639	1.4224	0.9782	1.48307	1.8936	2.98899	0.6363	1.25578	0.0987	0.344048	1.1638	2.09837	0.4333	0.932705	1.8976	2.44109	0.307	1.04195	0.66683	1.64527	1.30076	2.40195	1.5235	1.98717	1.8207	1.63617
				0.94198	1.6342	0.3786	0.536495	0.1088	0.314922			0.8337	2.17318	0.6838	0.499444			1.7648	1.40323	0.2969	1.01396	0.6643	1.54789	1.0261	1.58863	1.937	3.08326	0.6539	1.25445	0.1	0.437398	1.272	2.12457	0.4523	1.02605	1.9595	2.66472	0.31323	1.05107	0.69568	1.68072	1.32526	2.42596	1.5664	2.02626	1.8751	1.68645
				0.99658	1.72417	0.3874	0.387832	0.1289	0.24261			0.8437	2.15976	0.7274	0.515832			1.8217	1.41617	0.3181	1.00181	0.6675	1.56004	1.0675	1.56843	1.9626	3.16451	0.6992	1.43932	0.1033	0.422191	1.316	2.13805	0.4574	1.00885	2.0035	2.72578	0.31633	1.05588	0.71036	1.66255	1.36946	2.49276	1.6374	2.04148	1.911	1.68972
				1.03188	1.79844	0.4086	0.538164	0.1219	0.493596			0.8638	2.20979	0.7503	0.520032			1.8676	1.51652	0.3264	1.01674	0.6616	1.58742	1.1796	1.6968	2.0035	3.23398	0.7158	1.52546	0.1097	0.448949	1.3292	2.26937	0.4708	0.944569	2.0463	2.8255	0.32709	1.07647	0.70558	1.67838	1.38496	2.46144	1.6904	2.03015	1.9453	1.74446
				1.03178	1.76787	0.4278	0.429491	0.1421	0.492598			0.8829	2.32193	0.7531	0.513527			1.9218	1.50907	0.3463	1.0392	0.6723	1.57308	1.2073	1.8794	2.0799	3.34066	0.7445	1.60593	0.1056	0.472953	1.3651	2.37754	0.4966	0.995867	2.1065	2.85999	0.32874	1.10013	0.73237	1.68603	1.41476	2.49342			2.0054	1.57098
				1.06718	1.83818	0.4192	0.477534	0.1483	0.637857			0.898	2.45817	0.772	0.56475			1.9615	1.52427	0.3571	1.03445	0.6928	1.56644	1.2326	1.97231	2.1204	3.42612	0.7682	1.69878	0.1149	0.508714	1.3966	2.46048	0.5114	0.976394	2.1704	2.85989	0.35725	1.23156	0.75696	1.72614	1.44636	2.53273			2.0086	1.56291
				1.15698	1.91976	0.4322	0.407948	0.1497	0.708376					0.7962	0.580166			2.0185	1.67296	0.3806	1.05419	0.689	1.55685	1.2631	2.09648	2.1849	3.45823	0.7891	1.75408	0.107	0.496486	1.3512	2.56874	0.5245	0.990717	2.2348	2.85686	0.36991	1.23462	0.76063	1.68515	1.48006	2.74772			2.0461	1.62386
				1.16358	2.02197	0.451	0.445839	0.1495	0.684668					0.8051	0.638148			2.06	1.61925	0.3894	1.03721	0.7035	1.59724	1.2771	1.92738	2.3062	3.56881	0.816	1.79804	0.111	0.558178	1.4342	2.76624	0.53	0.936008			0.35274	1.07925	0.77308	1.76965	1.51306	2.78084			2.1042	1.64953
				1.20008	2.03576	0.4476	0.555614	0.1515	0.544431					0.8293	0.70875			2.1022	1.6021	0.3939	0.987962	0.7221	1.61764	1.3016	1.87387	2.3931	3.62157	0.8233	1.82171	0.1207	0.48894	1.527	2.92788	0.5514	0.9845			0.35667	1.07156	0.78712	1.85411	1.55686	2.78618			2.128	1.69335
				1.19208	2.21714	0.4838	0.528159	0.158	0.607235					0.839	0.734945			2.1223	1.67273	0.3872	1.05408	0.7291	1.68046	1.2717	1.82036	2.4516	3.83689	0.889	1.84889	0.1183	0.540019	1.5678	3.01954	0.5558	0.979442			0.36635	1.1335	0.76642	1.852	1.59116	2.76759			2.1672	1.68624
				1.21468	2.30185	0.5183	0.503211	0.1683	0.484923					0.8304	0.753965			2.1789	1.73848	0.3937	1.12315	0.7204	1.6492	1.2842	1.88065			0.9455	1.88372	0.1081	0.705518	1.5908	3.0576	0.5644	0.940756			0.39592	1.02764	0.80103	1.88607	1.61816	2.79327			2.1563	2.03744
				1.31628	2.65893	0.5356	0.513833	0.1866	0.264053					0.8498	0.834637			2.2188	1.69805	0.3829	1.0837	0.7284	1.62098	1.2738	1.93237			0.966	1.95112	0.1279	0.688725	1.6218	3.05011	0.5711	1.04565			0.41115	1.08522	0.83937	1.86006	1.66326	2.96275
				1.33058	2.57371	0.5423	0.609123	0.1968	0.613587					0.8462	0.829947			2.253	1.75977	0.3808	1.11307	0.752	1.58823	1.2511	1.92745			1.0078	1.94082	0.1372	0.685142	1.5799	3.02085	0.5788	0.987463			0.43726	1.19123	0.89485	2.05563	1.67936	2.97811
				1.41978	2.70922	0.5506	0.66411	0.1801	0.622697					0.845	0.779021			2.2829	1.74474	0.382	1.1514	0.8409	1.64972	1.2927	1.9781			1.0871	2.01808	0.1232	0.760979	1.5582	2.9894	0.6124	0.988718			0.43332	1.2583	0.90557	2.064	1.71666	3.10184
				1.55428	2.74777	0.5514	0.684497	0.1857	0.624151					0.8765	0.781642			2.3356	1.72261	0.392	1.09833	0.886	1.77404	1.3074	1.99072			1.1119	2.04631	0.1357	0.725144	1.6468	3.04776	0.6252	0.945627			0.43964	1.29767	0.90287	2.0688	1.73806	3.14342
				1.57058	2.7736	0.566	0.557142	0.1791	0.6488					0.904	0.804651			2.3587	1.80658	0.395	1.08344	0.903	1.86245	1.332	1.95726			1.1634	2.09915	0.1336	0.778602	1.6786	3.08422	0.6266	1.01138			0.45273	1.35468	0.96221	2.2642
				1.59868	2.7905	0.5835	0.636039	0.1807	0.672835					0.9463	0.897431			2.4313	1.9764	0.4036	1.14845			1.3495	1.91101			1.2009	2.14621	0.1548	0.798661	1.6566	3.08257	0.6443	1.01128			0.47569	1.42958	0.98331	2.28162
				1.58128	2.7578	0.6237	0.726169	0.1857	0.614667					0.9676	0.872425			2.4599	2.05136	0.4182	1.41353			1.3763	1.91365			1.2383	2.14716	0.1327	0.847391	1.7032	3.0907	0.6535	1.01313			0.49794	1.46433	0.98331	2.42983
				1.59088	2.74299	0.6336	0.704986	0.1851	0.64782					0.988	0.960195			2.4958	2.04524	0.4249	1.42236			1.41	1.97098			1.2748	2.11483	0.1766	0.885395	1.7383	3.20134	0.6505	1.00809			0.51197	1.49429	0.98081	2.54423
				1.64608	2.76978	0.6455	0.598919	0.192	0.730728					1.0121	0.911303			2.5586	2.0854	0.4407	1.45594			1.3948	2.01424			1.3097	2.16	0.1774	0.883321	1.755	3.24328	0.645	1.06793			0.51217	1.56773	0.98991	2.50647
				1.68998	2.67156	0.6316	0.644134	0.2002	0.75203					1.0263	0.912631			2.6102	2.05924	0.4615	1.49695			1.4123	1.9872			1.3237	2.22182	0.2035	0.889331	1.7578	3.22318	0.6446	1.11313			0.52678	1.54818	0.99781	2.54222
				1.73878	2.67414	0.6461	0.725835	0.2071	0.809885					1.0479	0.897912			2.6796	2.01596	0.4942	1.76558			1.4457	1.98345			1.3613	2.35885	0.1942	0.906579	1.803	3.22484	0.6459	1.12289			0.54534	1.58319	0.99651	2.51818
				1.81078	2.73955	0.6658	0.765714	0.2111	0.821685					1.0654	0.827177			2.7558	2.06347	0.5192	1.88248			1.4572	2.04165			1.4395	2.52712	0.1932	0.924726	1.86	3.24923	0.6591	1.08159			0.56085	1.65235	1.00281	2.54901
				1.83488	2.76606	0.6892	0.842074	0.2245	0.797421					1.0954	0.916853			2.7901	2.12357	0.5396	1.93119			1.4867	2.14369			1.5054	2.60766	0.1852	0.909321	1.8729	3.29756	0.6689	1.27567			0.57002	1.81331	1.01601	2.62021
				1.87808	2.78506	0.7165	0.901484	0.2285	0.76268					1.1203	0.847459			2.8468	2.218	0.5356	1.97717			1.5496	2.24985			1.5465	2.6685	0.1995	0.905246	1.8921	3.32689	0.6847	1.40612			0.58349	1.82967	1.04861	2.60655
				1.92128	2.91689	0.7376	0.823133	0.2368	0.77566					1.1439	0.809416			2.9348	2.33193	0.5422	1.90014			1.5852	2.31546			1.5707	2.834	0.2122	0.9087	1.908	3.38441	0.7061	1.23312			0.60133	1.82537	1.05591	2.59217
				1.92038	2.85724	0.7545	0.878575	0.2546	0.79205					1.1847	0.800372			3.0106	2.38829	0.5429	1.88176			1.5907	2.40649			1.5585	2.82771	0.2206	0.936405	1.927	3.34801	0.7118	1.29957			0.61193	1.88823	1.07971	2.67529
				1.95938	2.85858	0.7693	0.821395	0.2567	0.806518					1.193	0.854602			3.0505	2.46202	0.5616	1.95169			1.6047	2.48041			1.6129	3.00621	0.2222	0.972247	1.9567	3.43376	0.665	1.08877			0.61693	1.85372	1.11041	2.73489
				1.97288	2.91394	0.779	0.800128	0.2665	0.853055					1.2086	0.816754			3.1082	2.53375	0.5716	1.94387			1.669	2.5182			1.6472	3.06253	0.2199	0.951806	1.9972	3.53221	0.5878	1.04546			0.6309	1.91832	1.12761	2.75576
				2.04648	2.93977	0.8195	0.856637	0.273	0.911501					1.23	0.905385			3.1369	2.39602	0.5748	1.97813			1.7156	2.57477			1.6824	3.15625	0.2285	0.967945	2.0403	3.58278	0.6849	1.00461			0.63821	1.92218	1.13121	2.81026
				2.02888	2.97081	0.8312	0.870311	0.2778	0.84261					1.239	1.01455			3.1866	2.58374	0.5857	1.95507			1.758	2.71845			1.7184	3.16484	0.2361	0.974719	2.0685	3.57504	0.7889	1.0724			0.63291	1.89884	1.14271	2.82415
				2.04998	2.96885	0.8174	0.789304	0.2754	0.84208					1.2337	1.00728			3.225	2.65888	0.5914	1.94922			1.8308	2.92811			1.7317	3.20741	0.2402	0.990313	2.1085	3.62552	0.7503	0.954238			0.62657	1.94854	1.14171	2.89413
				2.07558	2.98552	0.8296	0.89446	0.2683	0.788561					1.2566	0.953437			3.2809	2.78105	0.6004	1.93027			1.885	3.01963			1.7618	3.19608	0.2594	1.04317	2.0935	3.64645	0.6998	0.957833			0.64331	1.95483	1.14951	2.91841
				2.12758	3.01081	0.8473	0.881805	0.2745	0.994795					1.2534	1.04422			3.3239	2.77122	0.6105	1.96423			1.8811	3.04907			1.7807	3.22577	0.2484	1.03283	2.22	3.79938	0.6271	0.986029			0.65807	2.13706
				2.13858	3.02376	0.8461	0.962796	0.2735	1.07031					1.2766	1.00762			3.3651	2.69542	0.6245	1.99789			1.8963	3.07029			1.8086	3.30179	0.2468	0.989206	2.2863	4.1139	0.6373	0.999193			0.6615	2.21741
				2.07838	3.50718	0.8592	1.08199	0.2877	1.0975					1.3046	0.992076			3.3719	2.71269	0.6387	2.05883			1.9033	3.06293			1.8616	3.41333	0.2546	1.0025	2.3208	4.22966	0.6571	1.13517			0.67266	2.30049
				2.08418	3.53593	0.8713	1.04224	0.2846	0.92416					1.3404	1.00843			3.3978	2.71627	0.6389	2.29861			1.9223	3.06315			1.8912	3.3316	0.2611	0.98493	2.3555	4.31552	0.6568	1.01852			0.68209	2.38048
				2.13478	3.57276	0.8817	1.06782	0.2948	0.909307					1.3767	1.00091			3.4445	2.65987	0.6409	2.2185			1.9355	3.1408			1.918	3.45861	0.2652	1.08606	2.3824	4.37293	0.6645	1.01999			0.69903	2.4017
				2.16208	3.59027	0.8994	1.05407	0.2982	0.93528					1.3958	1.021			3.5115	2.70543	0.6442	2.32097			1.9574	3.08254			2.0015	3.5865	0.276	1.14918	2.4223	4.46749	0.6742	1.04148			0.72204	2.5171
				2.21788	3.63489	0.911	1.07622	0.3022	1.11209					1.4132	0.970679			3.5455	2.78751	0.6462	2.39061			2.0069	3.08301			2.1047	3.76147	0.2854	1.18627	2.4581	4.52652	0.6816	1.11277			0.72745	2.48245
				2.22808	3.59219	0.9538	1.06559	0.3043	1.1792					1.4459	1.0289			3.5907	2.83424	0.6576	2.38285			2.0389	3.07815			2.0629	3.78687	0.2966	1.25866	2.4783	4.54988	0.6958	1.10268			0.74143	2.52834
						0.9533	1.08576	0.3133	1.10575					1.4683	1.03406			3.6437	2.88991	0.6694	2.42679			2.0673	3.05245			2.1403	3.76665	0.288	1.24606	2.5202	4.56935	0.7005	1.02941			0.75303	2.58828
						0.8805	0.851621	0.3139	1.14388					1.5007	0.999236			3.6866	2.91151	0.6823	2.39792			2.0962	3.03097			2.1517	3.87978	0.299	1.28836	2.5359	4.56183	0.7287	0.954063			0.77385	2.59337
						0.8704	0.902703	0.3073	1.14477					1.5262	0.973403			3.7334	2.88697	0.6867	2.42524			2.1359	3.17855			2.1561	4.04777	0.296	1.25636	2.5335	4.5816	0.7257	1.04341			0.78175	2.63967
						0.8725	0.898478	0.3057	1.26124					1.5623	0.994276			3.7628	2.9321	0.7025	2.43847			2.1452	3.16783			2.2136	4.11838	0.283	1.26244	2.5728	4.59886	0.7377	1.09771			0.78589	2.67523
						0.8874	0.970736	0.3054	1.21204					1.5918	0.941901			3.8087	2.92123	0.7023	2.51252			2.154	3.24362			2.2281	4.14728	0.2971	1.28303	2.5797	4.6189	0.7611	1.08754
						0.893	0.870563	0.3021	1.18021					1.6318	0.971786			3.8476	2.94486	0.725	2.59676			2.2196	3.32476			2.2166	4.30033	0.2961	1.32831	2.6144	4.74326	0.7661	1.10647
						0.8942	0.935579	0.2977	1.27275					1.6539	0.975484			3.8743	2.99496	0.7283	2.60071			2.2348	3.39428			2.221	4.30501	0.3067	1.3329	2.6307	4.84773	0.7796	1.1577
						0.9039	0.910802	0.2995	1.22446					1.6598	0.918949			3.9048	3.05554	0.7307	2.70269			2.2868	3.44589			2.2328	4.28495	0.3174	1.29696	2.6815	5.05122	0.7795	1.33022
						0.915	0.989031	0.3193	1.13798					1.6801	0.959946			3.9687	3.0317	0.7313	2.7038			2.356	3.43803			2.3256	4.27683	0.3257	1.3311			0.8094	1.27179
						0.9492	0.899169	0.3321	1.10255					1.7021	1.00406			4.0148	3.03346	0.7461	2.70729			2.3902	3.47209			2.3085	4.24425	0.3245	1.33755			0.8206	1.34808
						0.9628	0.918381	0.333	0.942874					1.7189	0.946324			4.0637	3.02112	0.7583	2.62488			2.4005	3.48947			2.3423	4.31155	0.331	1.37298			0.8442	1.30819
						0.9811	0.874669	0.3482	0.922221					1.7369	0.970465			4.0983	3.21385	0.7692	2.58447			2.4136	3.46618			2.4039	4.2953	0.3325	1.3473			0.8538	1.33178
						0.9951	1.03799	0.358	0.885898					1.7477	0.990359			4.1401	3.49231	0.7668	2.56036			2.4154	3.44938			2.4225	4.34928	0.3326	1.3519			0.8791	1.35566
						0.992	0.90645	0.3783	0.919476					1.7568	0.988264					0.7706	2.57739			2.4191	3.38258			2.4533	4.41168	0.3422	1.3956			0.9027	1.40583
						1.007	0.938785	0.3893	1.14166					1.7611	1.0367					0.7763	2.59069			2.4581	3.41969			2.4655	4.48603	0.3387	1.38887			0.9281	1.57761
						1.0214	1.13257	0.3951	1.25053					1.7665	1.03705					0.7788	2.64355			2.508	3.50159			2.5155	4.50023	0.3456	1.35917			0.9425	1.61201
						1.0276	1.10319	0.4045	1.21633					1.7504	1.06819					0.7911	2.57203			2.5459	3.4771			2.5402	4.55303	0.3386	1.35163			0.9672	1.62312
						1.0396	1.13996	0.3943	1.35227					1.7702	1.09162					0.796	2.6009			2.5721	3.48268			2.5752	4.54955	0.3442	1.41999			0.9787	1.61023
						1.0404	0.991195	0.3991	1.48748					1.8069	1.04038					0.8	2.56949			2.5918	3.4933			2.6053	4.58186	0.3438	1.39521			0.9754	1.54702
						1.0532	0.900936	0.3942	1.48751					1.8072	1.09887					0.8035	2.56285			2.6042	3.48502			2.6164	4.59372	0.3468	1.40353			0.9923	1.62365
						1.0695	1.02022	0.4123	1.30296					1.8379	1.1464					0.8117	2.62375			2.637	3.51172			2.6667	4.59771	0.3437	1.40972			1.0091	1.65342
						1.0738	0.930491	0.4149	1.48179					1.8463	1.20109					0.8137	2.60115			2.6585	3.53386			2.7271	4.62147	0.3489	1.45552			1.0103	1.65324
						1.0785	1.28469	0.4111	1.49093					1.8446	1.25782					0.8185	2.64534			2.6859	3.62805			2.7579	4.66242	0.3541	1.417			1.0134	1.6381
						1.0779	1.34301	0.4094	1.37276					1.8674	1.26361					0.816	2.75112			2.7224	3.58621			2.7819	4.72098	0.3532	1.47223			1.0247	1.66206
						1.0867	1.24971	0.417	1.36027					1.89	1.22246					0.8384	2.7834			2.7715	3.83426			2.819	4.69379	0.3604	1.54905			1.0378	1.66649
						1.1088	1.28346	0.415	1.43415					1.9051	1.1899					0.8484	2.84021			2.8002	3.89361			2.8294	4.65386	0.359	1.53042			1.0476	1.60919
						1.1378	1.26419	0.4197	1.37136					1.9138	1.21844					0.8499	2.84186			2.8359	3.86465			2.8665	5.10321	0.3514	1.52808			1.0674	1.67027
						1.1523	1.24883	0.4222	1.62767					1.9389	1.2104					0.8553	2.84623			2.8854	3.93427			2.8916	5.15066	0.356	1.61994			1.0684	1.53351
						1.1636	1.21294	0.4367	1.67585					1.9642	1.22883					0.8588	2.85551			2.9234	3.96289			2.9254	5.17389	0.3634	1.61028			1.085	1.60261
						1.1715	1.15159	0.4383	1.66938					1.9769	1.25354					0.8853	2.85199			2.9387	4.04539			2.9426	5.24048	0.3498	1.63625			1.1149	1.68965
						1.1889	1.24138	0.4464	1.79166					1.9969	1.19094					0.9157	2.97695							2.9839	5.23145	0.3597	1.6333			1.1214	1.58393
						1.1899	1.11845	0.4463	1.81212					2.0104	1.22101					0.9179	2.93667							3.0022	5.30104	0.3535	1.60199			1.1445	1.74439
						1.1844	1.1364	0.4392	1.73776					2.0352	1.3288					0.9305	2.96846							3.0244	5.37232	0.3473	1.72037			1.156	1.75163
						1.2028	1.19658	0.4412	1.7729					2.0536	1.35594					0.9341	2.94578							3.051	5.34996	0.3635	1.74597			1.1773	1.71232
						1.2041	1.16903	0.4389	1.7577					2.0756	1.33674					0.9392	2.96269							3.0888	5.47732	0.3542	1.72843			1.2172	1.85137
						1.2173	1.21828	0.4476	1.83485					2.0894	1.37486					0.9547	2.99369							3.1271	5.51004	0.3725	1.71568			1.2353	1.89609
						1.2308	1.27861	0.4572	1.86185					2.1097	1.3405					0.9532	3.03371							3.1783	5.53536	0.3693	1.7495			1.2467	1.96527
						1.2324	1.36534	0.4665	1.76602					2.1023	1.36138					0.965	3.06187							3.2174	5.54403	0.36	1.72965			1.2482	1.97367
						1.2483	1.2125	0.4803	1.77198					2.1083	1.36277					0.9652	3.0965							3.2607	5.59235	0.375	1.72835			1.255	1.96401
						1.2576	1.3325	0.487	1.9414					2.1297	1.39136					0.9765	3.08441							3.2902	5.64625	0.3775	1.77581			1.2666	2.09986
						1.2788	1.07038	0.4982	1.86111					2.1351	1.38022					0.9783	3.1413							3.3066	5.75071	0.376	1.80092			1.2902	2.08618
						1.2841	1.16014	0.491	1.81					2.1587	1.32013					0.9755	3.20814							3.3354	6.14152	0.395	1.83312			1.2975	2.22995
						1.2917	1.16575	0.4912	1.8354					2.1932	1.39479					0.9885	3.44148							3.365	6.12348	0.3932	1.8461			1.3317	2.13495
						1.3018	1.10436	0.5018	1.8879					2.2036	1.38422															0.3913	1.82674			1.3582	2.01058
						1.3173	1.04884	0.5085	1.81279					2.2267	1.46744															0.4256	1.82654			1.3655	2.00061
						1.3217	1.06696	0.544	1.91777					2.2411	1.66343															0.4344	1.87394			1.3886	2.1379
						1.3299	1.06804	0.5543	1.96152					2.2414	1.52083															0.4409	1.86201			1.4197	2.15284
						1.3359	1.16462	0.5709	2.03094					2.2598	1.49878															0.4518	1.8807			1.4411	2.19856
						1.3389	1.00396	0.5706	2.06221					2.2742	1.61829															0.4468	1.84736			1.4652	2.04201
						1.3602	1.20782	0.5691	1.89838					2.2811	1.60794															0.4645	1.90933			1.4704	2.23445
						1.3577	1.36222	0.5737	2.04122					2.2827	1.49155															0.476	1.91382			1.4817	2.29182
						1.3488	1.29286	0.5828	2.11366					2.3318	1.6549															0.4814	1.89052			1.4965	2.2761
						1.3508	1.49007	0.6156	1.94318					2.3354	1.47208															0.4857	1.99814			1.5098	2.2892
						1.3597	1.53375	0.6071	2.1276					2.3511	1.44216															0.4803	1.99975			1.5162	2.29875
						1.366	1.5726	0.6155	1.9272					2.3812	1.37136															0.4877	1.97237			1.5273	2.31744
						1.376	1.36464	0.619	2.02632					2.3917	1.4515															0.4876	1.95978			1.5492	2.32005
						1.3923	1.41176	0.6186	2.14773					2.402	1.36702															0.5046	1.94323			1.5564	2.30934
						1.3987	1.44559	0.6195	2.3182					2.4013	1.37415															0.5122	2.02871			1.5785	2.30355
						1.4024	1.51101	0.6283	2.25878					2.4142	1.24705															0.5086	1.98892			1.573	2.28472
						1.4175	1.58883	0.6308	2.15606					2.4244	1.23575															0.5148	1.97477			1.5785	2.30271
						1.4307	1.49459	0.6401	2.14988					2.4422	1.28871															0.5139	2.06656
						1.4334	1.62241	0.6373	2.24387					2.4422	1.25982															0.518	2.03484
						1.4489	1.6335	0.6322	2.34057					2.4624	1.25566															0.5465	2.07166
						1.4481	1.54512	0.6391	2.264					2.4623	1.24476															0.55	2.04937
						1.4466	1.57882	0.6319	2.31828					2.4691	1.21204															0.5559	2.1231
						1.4437	1.63001	0.6354	2.31407					2.4682	1.2512															0.5579	2.11047
						1.4383	1.61724	0.6332	2.36263					2.4752	1.25656															0.5523	2.15582
						1.4434	1.59212	0.6334	2.37736					2.4794	1.24151															0.5445	2.1978
						1.4437	1.69934	0.6476	2.36489					2.4948	1.22586															0.5562	2.12736
						1.4612	1.68335	0.6511	2.32655					2.5072	1.28466															0.5667	2.14304
						1.4825	1.70344	0.6768	2.35738					2.5263	1.29859															0.5638	2.10292
						1.4836	1.7398	0.6817	2.24193					2.5398	1.49706															0.5575	2.12813
						1.4997	1.67778	0.6762	2.40144					2.5497	1.49015															0.558	2.17952
						1.5002	1.7122	0.6837	2.36642					2.5627	1.44822															0.5605	2.23634
						1.5035	1.74576	0.6902	2.37059					2.5788	1.46046															0.5674	2.17987
						1.4953	1.59874	0.6896	2.39796					2.5879	1.51647															0.5731	2.2448
						1.5268	1.81807	0.6984	2.51903					2.6083	1.70436															0.5712	2.25169
						1.5456	1.92396	0.704	2.37706					2.6074	1.44814															0.5771	2.23764
						1.5424	1.88201	0.7088	2.50031					2.6102	1.44313															0.5911	2.2831
						1.5387	1.90258	0.7062	2.60016					2.6037	1.35778															0.5902	2.31033
						1.5384	1.8272	0.7117	2.55524					2.6138	1.47786															0.5889	2.32185
						1.5577	1.84505	0.7127	2.52148					2.6269	1.47659															0.5927	2.31853
						1.5777	1.93136	0.7193	2.70101					2.6386	1.47809															0.5913	2.30044
						1.5924	1.84853	0.7255	2.70839					2.6584	1.32745															0.5993	2.29409
						1.6003	1.83826	0.7248	2.60945					2.6675	1.45154															0.5994	2.32833
						1.6138	1.83922	0.7333	2.71218					2.6739	1.44436															0.5937	2.33591
						1.6614	1.84154	0.7356	2.77474					2.6731	1.39872															0.583	2.35176
						1.6741	1.8844	0.7421	2.79907					2.6877	1.68898															0.5966	2.33767
						1.6912	1.90331	0.7435	2.84332					2.6977	1.68086															0.6012	2.32006
						1.6929	1.92778	0.7443	2.91157					2.7105	1.81482															0.5988	2.3592
						1.7217	1.94037	0.7452	2.89956					2.7051	1.86648															0.5903	2.36601
						1.7345	1.95503	0.75	2.93877					2.706	1.85926															0.588	2.36227
						1.7517	1.99362	0.7715	2.94145					2.7331	1.88727															0.5871	2.38472
						1.7711	2.03029	0.7664	2.87278					2.7531	1.83571															0.5913	2.33816
						1.8074	1.97542	0.7698	2.92786					2.7769	1.79253															0.5905	2.42562
						1.7994	1.87391	0.7782	2.96797					2.7923	1.69315
						1.8034	1.81982	0.775	3.00316					2.7922	1.66028
						1.8196	1.8229	0.7711	3.1667					2.8015	1.33231
						1.8376	1.9026	0.7894	3.01704					2.8093	1.42695
						1.8342	1.87376	0.7901	3.12298					2.8284	1.69573
						1.856	1.84727	0.7801	3.09054					2.8294	1.80885
						1.8718	1.79507	0.7877	3.07846					2.8316	1.63819
						1.8692	1.82686	0.7926	3.05678					2.8659	1.72429
						1.8868	1.84861	0.7928	2.79286					2.8718	1.8584
						1.884	1.79824	0.7897	3.10996					2.8807	1.9485
						1.9237	1.87054	0.8177	3.09349					2.9023	1.83233
						1.931	1.84877	0.8263	3.08833					2.8927	1.91461
						2.0137	2.0028	0.8288	3.24069					2.924	1.83022
						2.0205	1.96786	0.8327	3.15902					2.9332	1.81098
						2.053	1.95871	0.8302	3.30008					2.9373	1.85806
						2.0728	1.97874	0.8513	3.35507					2.951	1.85598
						2.0984	2.08791	0.8694	3.36297					2.9696	1.84143
						2.1345	2.11971	0.8668	3.40115					3.0147	1.86908
						2.1609	2.26735	0.8738	3.59405					3.0364	1.84451
						2.1606	2.44617	0.8857	3.70644					3.0408	1.88052
						2.1867	2.60559	0.8599	3.56163					3.0406	1.90491
						2.2265	2.53136	0.9668	3.40206					3.0541	1.97585
						2.2517	2.55917	0.9712	3.68733
						2.278	2.59646	0.9845	3.74789
						2.2853	2.5981	0.9935	3.64058
						2.2958	2.56617	0.9883	3.75807
						2.3163	2.6898	0.9847	3.63855
								0.9942	3.70274
								1.0127	3.7936
								1.0128	3.82211
								1.0208	3.83085
								1.0333	3.79005
								1.0362	3.90447
								1.0386	3.87698
								1.0514	3.91835
								1.0496	3.89411
								1.0641	3.8714
								1.0519	3.91536
								1.056	3.94556
								1.0613	4.02555
								1.0642	4.11555
								1.0816	4.1598
								1.1007	4.14619
								1.1069	4.16716
								1.1108	4.22386
								1.1177	4.36682
								1.129	4.34198
								1.1249	4.25221
[truncated: 14 more columns]

## Sheet: Fig2b t-x
Fig. 2b, Time - Displacement (x)
	#1	#2	#3	#4	#5	#6	#7	#8	#9	#10	#11	#12	#13	#14	#15	#16	#17	#18	#19	#20	#21	#22	#23	#24	#25	#26	#27	#28	#29	#30	#31	#32
Time[s]	x [um]	x [um]	x [um]	x [um]	x [um]	x [um]	x [um]	x [um]	x [um]	x [um]	x [um]	x [um]	x [um]	x [um]	x [um]	x [um]	x [um]	x [um]	x [um]	x [um]	x [um]	x [um]	x [um]	x [um]	x [um]	x [um]	x [um]	x [um]	x [um]	x [um]	x [um]	x [um]
0	0	0	0	0	0	0	0	0	0	0	0	0	0	0	0	0	0	0	0	0	0	0	0	0	0	0	0	0	0	0	0	0
0.1	0.055	0.0385	0.04568	-0.0038	0.0152	0.037	0.0287	0.015	-0.0114	0.0301	0.0158	0.0442	0.0042	0.06	0.0066	0.0057	0.0255	0.0226	0.0583	0.04937	0.02829	0.06639	0.0686	0.0846	0.0705	0.0427	0.0158	0.0769	0.0444	0.0258	0.0491	0.0145
0.2	0.1184	0.0635	0.07228	0.0075	0.0234	0.0813	0.0727	0.1309	0.0396	0.097	0.0355	0.0537	0.0519	0.091	0.0271	0.0051	0.044	0.0357	0.0993	0.04193	0.0897	0.11655	0.1389	0.1164	0.1321	0.1264	0.0335	0.08	0.0649	0.0377	0.084	0.0191
0.3	0.1754	0.0889	0.08088	0.0282	0.0218	0.0956	0.1127	0.2094	0.0965	0.1543	0.04	0.0733	0.0827	0.1205	0.0178	0.0083	0.0885	0.0446	0.1676	0.04504	0.10372	0.17841	0.1801	0.1537	0.1732	0.1814	0.0874	0.135	0.07	0.0659	0.0964	0.0247
0.4	0.2408	0.1269	0.10648	0.0253	0.0191	0.1289	0.1329	0.222	0.2273	0.1855	0.0416	0.1139	0.1488	0.1704	0.0251	0.0052	0.1073	0.043	0.225	0.05905	0.11295	0.19598	0.1996	0.2376	0.2111	0.2279	0.1544	0.1928	0.1214	0.0856	0.1361	0.0547
0.5	0.3028	0.1723	0.12338	0.0391	0.0259	0.1388	0.1552	0.2387	0.2934	0.2562	0.0503	0.13	0.2049	0.2126	0.0315	0.0158	0.1561	0.0459	0.2991	0.04799	0.10555	0.23104	0.232	0.3378	0.256	0.2822	0.1967	0.2527	0.1507	0.1226	0.201	0.0564
0.6	0.3274	0.225	0.15348	0.0356	0.0282	0.1409	0.1976	0.2487	0.3469	0.3058	0.0592	0.1377	0.2445	0.2249	0.0539	0.0215	0.1978	0.0578	0.3586	0.05244	0.13656	0.2991	0.2918	0.3738	0.3162	0.2811	0.2284	0.313	0.1836	0.1545	0.2418	0.0853
0.7	0.3547	0.2837	0.19298	0.0383	0.0386	0.1634	0.2299	0.2774	0.3198	0.3272	0.0607	0.1466	0.27	0.2637	0.0713	0.0178	0.1941	0.0682	0.4033	0.04109	0.15254	0.34448	0.3313	0.3804	0.3914	0.3778	0.2656	0.3553	0.2176	0.199	0.2655	0.0966
0.8	0.4061	0.3524	0.20708	0.048	0.0361	0.1581	0.269	0.2798	0.3577	0.3811	0.0703	0.1549	0.2935	0.3393	0.0951	0.0234	0.3356	0.0775	0.4679	0.03156	0.14759	0.37741	0.3554	0.4353	0.42	0.4655	0.2888	0.4055	0.2712	0.2545	0.3104	0.094
0.9	0.4715	0.3941	0.23638	0.0555	0.0503	0.1937	0.3086	0.2887	0.4421	0.4264	0.0837	0.1995	0.3072	0.3697	0.0976	0.025	0.3651	0.092	0.5093	0.04782	0.17318	0.41155	0.4187	0.5177	0.4597	0.6501	0.3166	0.4435	0.2743	0.2833	0.3534	0.1227
1	0.5436	0.4238	0.23778	0.0662	0.0412	0.2202	0.3308	0.3121	0.542	0.4681	0.0912	0.211	0.3339	0.3588	0.1023	0.0266	0.4223	0.1085	0.5666	0.07426	0.21452	0.44253	0.4865	0.6659	0.4962	0.6761	0.3646	0.4724	0.3264	0.3145	0.3787	0.1725
1.1	0.571	0.4688	0.24818	0.0616	0.0321	0.2457	0.3649	0.3295	0.5324	0.5178	0.1056	0.2199	0.3478	0.4629	0.1153	0.036	0.4268	0.1279	0.6146	0.08053	0.24825	0.47842	0.542	0.8083	0.5353	0.7094	0.3897	0.5026	0.3638	0.3782	0.3836	0.1793
1.2	0.622	0.5278	0.29228	0.0572	0.0353	0.2622	0.3709	0.3415	0.5602	0.5707	0.1139	0.2359	0.3656	0.5587	0.1409	0.0333	0.4631	0.14	0.6702	0.09069	0.27453	0.47747	0.5968	0.8774	0.5904	0.7398	0.4251	0.5526	0.3721	0.446	0.4297	0.22
1.3	0.7074	0.5802	0.32238	0.079	0.0306	0.2722	0.3714	0.338		0.6364	0.1131	0.2477	0.3768	0.6272	0.1589	0.0449	0.4851	0.1386	0.7173	0.08701	0.29284	0.50572	0.6316	0.9206	0.6605	0.7805	0.4768	0.5792	0.4074	0.5029	0.4389	0.2352
1.4	0.7594	0.6314	0.37298	0.1229	0.0297	0.277	0.3835	0.3454		0.6714	0.1182	0.2661	0.3841	0.6776	0.1699	0.0423	0.5213	0.1609	0.7588	0.09074	0.28929	0.521	0.6584	0.9455	0.7274	0.8311	0.5109	0.61	0.4406	0.56	0.4494	0.2709
1.5	0.8371	0.6877	0.42048	0.2032	0.0405	0.2975	0.3952	0.369		0.7314	0.1302	0.2903	0.4401	0.7526	0.1571	0.0538	0.5463	0.1671	0.8169	0.09561	0.29518	0.5066	0.7286	0.9538	0.7734	0.9107	0.5386	0.6588	0.468	0.6332	0.5076	0.2926
1.6	0.9478	0.7402	0.43658	0.22	0.0524	0.3338	0.417	0.3767		0.7827	0.1523	0.3108	0.5044	0.8197	0.1635	0.0516	0.5767	0.1837	0.884	0.10028	0.31891	0.54308	0.7692	1.0011	0.8177	0.9391	0.5698	0.7085	0.5261	0.6808	0.5711	0.3159
1.7	1.0388	0.7803	0.46768	0.2181	0.0499	0.3277	0.4485	0.4048		0.843	0.154	0.3387	0.5398	0.8771	0.1713	0.0527	0.5907	0.195	0.9449	0.1182	0.3323	0.58005	0.7849	1.0321	0.8416	1.0067	0.6244	0.7636	0.614	0.7122	0.6346	0.3228
1.8	1.1033	0.8181	0.51138	0.2261	0.049	0.358	0.4864	0.4194		0.8752	0.1595	0.345	0.5784	0.9546	0.1891	0.0558	0.6207	0.2341	1.0201	0.13169	0.37105	0.63219	0.826	1.0893	0.867	1.0478	0.6135	0.7938	0.6516	0.7503	0.6724	0.3483
1.9	1.1703	0.8599	0.51238	0.2257	0.0506	0.3506	0.5198	0.4404		0.889	0.1805	0.3618	0.6173	0.9537	0.1993	0.057	0.6577	0.2297	1.0677	0.13692	0.4111	0.66394	0.8865	1.0102	0.8901	1.3879	0.6194	0.8616	0.6725	0.7972	0.7564	0.3785
2	1.2238	0.914	0.56088	0.2304	0.058	0.3818	0.5873	0.4629		0.9424	0.1857	0.3736	0.6427	1.0006	0.2031	0.0584	0.695	0.2417	1.1236	0.14846	0.42266	0.68729	0.9152	1.0574	0.9135		0.6554	0.9322	0.7015	0.8638	0.7677	0.4079
2.1	1.2733	0.9748	0.58698	0.2026	0.0691	0.4306	0.6128	0.473		0.9751	0.1886	0.3885	0.6716	1.083	0.2245	0.0712	0.7368	0.2477	1.1776	0.17376	0.44114	0.74206	0.928	1.113	0.9569		0.6765	0.9625		0.9379	0.7931	0.4389
2.2	1.344	1.0058	0.59188	0.128	0.0603	0.4528	0.6548	0.466		1.0037	0.2082	0.4126	0.6999	1.1284	0.2417	0.0641	0.7844	0.2607	1.2054	0.21464	0.44847	0.76966	0.9615	1.1559	0.9702		0.6895	1.005		0.9867	0.7779	0.4621
2.3	1.4422	1.0772	0.60438	0.1779	0.0589	0.5166	0.6747	0.4667		1.073	0.2088	0.4362	0.6999	1.1461	0.2804	0.0656	0.8401	0.2643	1.2316	0.2223	0.41109	0.81636	0.9982	1.191	1.0495		0.7148	1.0476		1.0317	0.8035	0.4601
2.4	1.4911	1.138	0.64008	0.1987	0.066	0.5403	0.6863	0.4725		1.1243	0.2214	0.448	0.7546	1.2128	0.3058	0.071	0.8532	0.2711	1.2773	0.23895	0.43576	0.89356	1.0409	1.2485	1.1386		0.7556	1.0841		1.0861	0.8427	0.4608
2.5	1.5249	1.1798	0.66958	0.1835	0.0641	0.5722	0.6915	0.491		1.1564	0.2179	0.4713	0.7956	1.2775	0.3337	0.0704	0.8655	0.2994	1.3377	0.25397	0.47581	0.95566	1.0812	1.2618	1.2184		0.7707	1.1424		1.1492	0.8681	0.4692
2.6	1.546	1.2145	0.68578	0.1899	0.0594	0.6073	0.7016	0.5145		1.218	0.2117	0.4869	0.8004	1.3469	0.3536	0.0662	0.8638	0.3185	1.389	0.26677	0.47966	1.01296	1.1364	1.3109	1.2693		0.8165	1.1903		1.2065	0.8975	0.4797
2.7	1.6069	1.2518	0.69118	0.1947	0.0678	0.6702	0.7513	0.5109		1.2751	0.226	0.485	0.845	1.4395	0.3803	0.0631	0.9379	0.3272	1.4708	0.28045	0.52883	1.05416	1.1619	1.3611	1.3064		0.8774	1.2312		1.2259	0.9481	0.5001
2.8		1.3068	0.73298	0.2211	0.0651	0.7159	0.7757	0.5357		1.3378	0.2315	0.5033	0.874	1.5512	0.4378	0.0748	0.9502	0.3405	1.5115	0.26881	0.54484	1.09526	1.1842	1.4304	1.3119		0.9041	1.2626		1.2778	1.0148	0.5087
2.9		1.3508	0.75008	0.2598	0.0631		0.7514	0.5593		1.3825	0.2352	0.5091	0.9237	1.6031	0.441	0.0833	0.9839	0.352	1.5368	0.27706	0.57243	1.13196	1.2086	1.468	1.3216		0.9308	1.3122		1.3467	1.0871	0.5264
3		1.4203	0.77358	0.2925	0.0657		0.759	0.5681		1.453	0.2505	0.5321	0.9454	1.6684	0.4546	0.0761	1.0104	0.3636	1.5498	0.30803	0.57957	1.14426	1.2465	1.499	1.3763		0.9359	1.3482		1.3662	1.1357	0.5436
3.1		1.48	0.80388	0.3134	0.0569		0.7505	0.5875		1.4693	0.2614	0.5654	0.9794	1.7404	0.5109	0.0844	1.0169	0.3714	1.5985	0.31124	0.60089	1.18036	1.2781	1.5617	1.4887		0.9709	1.4039		1.4063	1.1678	0.5589
3.2		1.5367	0.79818	0.325	0.0764		0.752	0.6023		1.5066	0.2725	0.5652	1.034	1.7677	0.5277	0.0843	1.05	0.3811	1.6648	0.2942	0.64036	1.20306	1.3158	1.6204	1.5274		0.9901	1.4695		1.4305	1.2028	0.5589
3.3		1.5741	0.82328	0.346	0.0833		0.7517	0.6343		1.5436	0.284	0.5758	1.0708	1.7838	0.5544	0.0913	1.0834	0.3967	1.7242	0.29534	0.64051	1.24106	1.3787	1.6635	1.5826		0.9995	1.5413		1.4756		0.5783
3.4		1.6293	0.85528	0.3593	0.0832		0.7703	0.6463		1.5772	0.2849	0.6039	1.1048	1.7988	0.6121	0.1001	1.0695	0.4065	1.7762	0.30187	0.64933	1.27216	1.4449	1.7238	1.6086		1.0272	1.5898		1.5215		0.601
3.5		1.7072	0.89278	0.3629	0.0953		0.7914	0.651		1.6233	0.286	0.6338	1.0758	1.8554	0.636	0.0905	1.1111	0.4199	1.8296	0.31356	0.62946	1.29796	1.5147	1.7726	1.6119		1.0446	1.6356		1.5837		0.6385
3.6			0.93368	0.362	0.0987		0.8066	0.6674		1.7108	0.2842	0.639	0.9782	1.8936	0.6363	0.0987	1.1638	0.4333	1.8976	0.307	0.66683	1.30076	1.5235	1.8207			1.0526	1.7054		1.6433		0.6623
3.7			0.94198	0.3786	0.1088		0.8337	0.6838		1.7648	0.2969	0.6643	1.0261	1.937	0.6539	0.1	1.272	0.4523	1.9595	0.31323	0.69568	1.32526	1.5664	1.8751			1.0685	1.7722		1.6871		0.6833
3.8			0.99658	0.3874	0.1289		0.8437	0.7274		1.8217	0.3181	0.6675	1.0675	1.9626	0.6992	0.1033	1.316	0.4574	2.0035	0.31633	0.71036	1.36946	1.6374	1.911			1.1071	1.8232		1.7203		0.7065
3.9			1.03188	0.4086	0.1219		0.8638	0.7503		1.8676	0.3264	0.6616	1.1796	2.0035	0.7158	0.1097	1.3292	0.4708	2.0463	0.32709	0.70558	1.38496	1.6904	1.9453			1.0822	1.8905		1.7881		0.7427
4			1.03178	0.4278	0.1421		0.8829	0.7531		1.9218	0.3463	0.6723	1.2073	2.0799	0.7445	0.1056	1.3651	0.4966	2.1065	0.32874	0.73237	1.41476		2.0054			1.085	1.9483		1.8424		0.7624
4.1			1.06718	0.4192	0.1483		0.898	0.772		1.9615	0.3571	0.6928	1.2326	2.1204	0.7682	0.1149	1.3966	0.5114	2.1704	0.35725	0.75696	1.44636		2.0086			1.1078	1.9864		1.8968		0.7646
4.2			1.15698	0.4322	0.1497			0.7962		2.0185	0.3806	0.689	1.2631	2.1849	0.7891	0.107	1.3512	0.5245	2.2348	0.36991	0.76063	1.48006		2.0461			1.1397	2.042		1.9542		0.7961
4.3			1.16358	0.451	0.1495			0.8051		2.06	0.3894	0.7035	1.2771	2.3062	0.816	0.111	1.4342	0.53		0.35274	0.77308	1.51306		2.1042			1.1848	2.1038		2.0085		0.8137
4.4			1.20008	0.4476	0.1515			0.8293		2.1022	0.3939	0.7221	1.3016	2.3931	0.8233	0.1207	1.527	0.5514		0.35667	0.78712	1.55686		2.128			1.1764	2.1593		2.045		0.8294
4.5			1.19208	0.4838	0.158			0.839		2.1223	0.3872	0.7291	1.2717	2.4516	0.889	0.1183	1.5678	0.5558		0.36635	0.76642	1.59116		2.1672			1.1934	2.1928		2.1493		0.8609
4.6			1.21468	0.5183	0.1683			0.8304		2.1789	0.3937	0.7204	1.2842		0.9455	0.1081	1.5908	0.5644		0.39592	0.80103	1.61816		2.1563			1.2047	2.2492				0.8984
4.7			1.31628	0.5356	0.1866			0.8498		2.2188	0.3829	0.7284	1.2738		0.966	0.1279	1.6218	0.5711		0.41115	0.83937	1.66326					1.2316	2.3399				0.9319
4.8			1.33058	0.5423	0.1968			0.8462		2.253	0.3808	0.752	1.2511		1.0078	0.1372	1.5799	0.5788		0.43726	0.89485	1.67936					1.2417	2.4305				0.9694
4.9			1.41978	0.5506	0.1801			0.845		2.2829	0.382	0.8409	1.2927		1.0871	0.1232	1.5582	0.6124		0.43332	0.90557	1.71666					1.2239	2.4741				0.9863
5			1.55428	0.5514	0.1857			0.8765		2.3356	0.392	0.886	1.3074		1.1119	0.1357	1.6468	0.6252		0.43964	0.90287	1.73806					1.2164	2.505				1.0035
5.1			1.57058	0.566	0.1791			0.904		2.3587	0.395	0.903	1.332		1.1634	0.1336	1.6786	0.6266		0.45273	0.96221						1.246	2.5583				1.0225
5.2			1.59868	0.5835	0.1807			0.9463		2.4313	0.4036		1.3495		1.2009	0.1548	1.6566	0.6443		0.47569	0.98331						1.25	2.613				1.0259
5.3			1.58128	0.6237	0.1857			0.9676		2.4599	0.4182		1.3763		1.2383	0.1327	1.7032	0.6535		0.49794	0.98331						1.2917	2.6719				1.0469
5.4			1.59088	0.6336	0.1851			0.988		2.4958	0.4249		1.41		1.2748	0.1766	1.7383	0.6505		0.51197	0.98081						1.3126	2.7001				1.0666
5.5			1.64608	0.6455	0.192			1.0121		2.5586	0.4407		1.3948		1.3097	0.1774	1.755	0.645		0.51217	0.98991						1.3396	2.7644				1.0823
5.6			1.68998	0.6316	0.2002			1.0263		2.6102	0.4615		1.4123		1.3237	0.2035	1.7578	0.6446		0.52678	0.99781						1.3874	2.7983				1.0738
5.7			1.73878	0.6461	0.2071			1.0479		2.6796	0.4942		1.4457		1.3613	0.1942	1.803	0.6459		0.54534	0.99651						1.4153	2.8586				1.1024
5.8			1.81078	0.6658	0.2111			1.0654		2.7558	0.5192		1.4572		1.4395	0.1932	1.86	0.6591		0.56085	1.00281						1.4554	2.9051				1.1371
5.9			1.83488	0.6892	0.2245			1.0954		2.7901	0.5396		1.4867		1.5054	0.1852	1.8729	0.6689		0.57002	1.01601						1.462	2.9489				1.1632
6			1.87808	0.7165	0.2285			1.1203		2.8468	0.5356		1.5496		1.5465	0.1995	1.8921	0.6847		0.58349	1.04861						1.4817	2.9838				1.1803
6.1			1.92128	0.7376	0.2368			1.1439		2.9348	0.5422		1.5852		1.5707	0.2122	1.908	0.7061		0.60133	1.05591						1.5583	3.0171				1.2105
6.2			1.92038	0.7545	0.2546			1.1847		3.0106	0.5429		1.5907		1.5585	0.2206	1.927	0.7118		0.61193	1.07971						1.6123	3.1008				1.2251
6.3			1.95938	0.7693	0.2567			1.193		3.0505	0.5616		1.6047		1.6129	0.2222	1.9567	0.665		0.61693	1.11041						1.6656	3.1753				1.2468
6.4			1.97288	0.779	0.2665			1.2086		3.1082	0.5716		1.669		1.6472	0.2199	1.9972	0.5878		0.6309	1.12761						1.7041	3.2348				1.2719
6.5			2.04648	0.8195	0.273			1.23		3.1369	0.5748		1.7156		1.6824	0.2285	2.0403	0.6849		0.63821	1.13121						1.7583	3.2905				1.3083
6.6			2.02888	0.8312	0.2778			1.239		3.1866	0.5857		1.758		1.7184	0.2361	2.0685	0.7889		0.63291	1.14271						1.7734	3.3227				1.3154
6.7			2.04998	0.8174	0.2754			1.2337		3.225	0.5914		1.8308		1.7317	0.2402	2.1085	0.7503		0.62657	1.14171						1.8209	3.3649				1.3466
6.8			2.07558	0.8296	0.2683			1.2566		3.2809	0.6004		1.885		1.7618	0.2594	2.0935	0.6998		0.64331	1.14951							3.4068				1.3928
6.9			2.12758	0.8473	0.2745			1.2534		3.3239	0.6105		1.8811		1.7807	0.2484	2.22	0.6271		0.65807								3.4614				1.4176
7			2.13858	0.8461	0.2735			1.2766		3.3651	0.6245		1.8963		1.8086	0.2468	2.2863	0.6373		0.6615								3.5125				1.3857
7.1			2.07838	0.8592	0.2877			1.3046		3.3719	0.6387		1.9033		1.8616	0.2546	2.3208	0.6571		0.67266								3.5598				1.3281
7.2			2.08418	0.8713	0.2846			1.3404		3.3978	0.6389		1.9223		1.8912	0.2611	2.3555	0.6568		0.68209								3.6012				1.3445
7.3			2.13478	0.8817	0.2948			1.3767		3.4445	0.6409		1.9355		1.918	0.2652	2.3824	0.6645		0.69903								3.6412				1.3907
7.4			2.16208	0.8994	0.2982			1.3958		3.5115	0.6442		1.9574		2.0015	0.276	2.4223	0.6742		0.72204								3.6807				1.4187
7.5			2.21788	0.911	0.3022			1.4132		3.5455	0.6462		2.0069		2.1047	0.2854	2.4581	0.6816		0.72745								3.739				1.4686
7.6			2.22808	0.9538	0.3043			1.4459		3.5907	0.6576		2.0389		2.0629	0.2966	2.4783	0.6958		0.74143								3.7709
7.7				0.9533	0.3133			1.4683		3.6437	0.6694		2.0673		2.1403	0.288	2.5202	0.7005		0.75303								3.814
7.8				0.8805	0.3139			1.5007		3.6866	0.6823		2.0962		2.1517	0.299	2.5359	0.7287		0.77385								3.8618
7.9				0.8704	0.3073			1.5262		3.7334	0.6867		2.1359		2.1561	0.296	2.5335	0.7257		0.78175								3.8923
8				0.8725	0.3057			1.5623		3.7628	0.7025		2.1452		2.2136	0.283	2.5728	0.7377		0.78589								3.9271
8.1				0.8874	0.3054			1.5918		3.8087	0.7023		2.154		2.2281	0.2971	2.5797	0.7611										3.9593
8.2				0.893	0.3021			1.6318		3.8476	0.725		2.2196		2.2166	0.2961	2.6144	0.7661										3.9938
8.3				0.8942	0.2977			1.6539		3.8743	0.7283		2.2348		2.221	0.3067	2.6307	0.7796										4.0361
8.4				0.9039	0.2995			1.6598		3.9048	0.7307		2.2868		2.2328	0.3174	2.6815	0.7795										4.0687
8.5				0.915	0.3193			1.6801		3.9687	0.7313		2.356		2.3256	0.3257		0.8094										4.1166
8.6				0.9492	0.3321			1.7021		4.0148	0.7461		2.3902		2.3085	0.3245		0.8206										4.1683
8.7				0.9628	0.333			1.7189		4.0637	0.7583		2.4005		2.3423	0.331		0.8442										4.2107
8.8				0.9811	0.3482			1.7369		4.0983	0.7692		2.4136		2.4039	0.3325		0.8538										4.2653
8.9				0.9951	0.358			1.7477		4.1401	0.7668		2.4154		2.4225	0.3326		0.8791										4.3009
9				0.992	0.3783			1.7568			0.7706		2.4191		2.4533	0.3422		0.9027
9.1				1.007	0.3893			1.7611			0.7763		2.4581		2.4655	0.3387		0.9281
9.2				1.0214	0.3951			1.7665			0.7788		2.508		2.5155	0.3456		0.9425
9.3				1.0276	0.4045			1.7504			0.7911		2.5459		2.5402	0.3386		0.9672
9.4				1.0396	0.3943			1.7702			0.796		2.5721		2.5752	0.3442		0.9787
9.5				1.0404	0.3991			1.8069			0.8		2.5918		2.6053	0.3438		0.9754
9.6				1.0532	0.3942			1.8072			0.8035		2.6042		2.6164	0.3468		0.9923
9.7				1.0695	0.4123			1.8379			0.8117		2.637		2.6667	0.3437		1.0091
9.8				1.0738	0.4149			1.8463			0.8137		2.6585		2.7271	0.3489		1.0103
9.9				1.0785	0.4111			1.8446			0.8185		2.6859		2.7579	0.3541		1.0134
10				1.0779	0.4094			1.8674			0.816		2.7224		2.7819	0.3532		1.0247
10.1				1.0867	0.417			1.89			0.8384		2.7715		2.819	0.3604		1.0378
10.2				1.1088	0.415			1.9051			0.8484		2.8002		2.8294	0.359		1.0476
10.3				1.1378	0.4197			1.9138			0.8499		2.8359		2.8665	0.3514		1.0674
10.4				1.1523	0.4222			1.9389			0.8553		2.8854		2.8916	0.356		1.0684
10.5				1.1636	0.4367			1.9642			0.8588		2.9234		2.9254	0.3634		1.085
10.6				1.1715	0.4383			1.9769			0.8853		2.9387		2.9426	0.3498		1.1149
10.7				1.1889	0.4464			1.9969			0.9157				2.9839	0.3597		1.1214
10.8				1.1899	0.4463			2.0104			0.9179				3.0022	0.3535		1.1445
10.9				1.1844	0.4392			2.0352			0.9305				3.0244	0.3473		1.156
11				1.2028	0.4412			2.0536			0.9341				3.051	0.3635		1.1773
11.1				1.2041	0.4389			2.0756			0.9392				3.0888	0.3542		1.2172
11.2				1.2173	0.4476			2.0894			0.9547				3.1271	0.3725		1.2353
11.3				1.2308	0.4572			2.1097			0.9532				3.1783	0.3693		1.2467
11.4				1.2324	0.4665			2.1023			0.965				3.2174	0.36		1.2482
11.5				1.2483	0.4803			2.1083			0.9652				3.2607	0.375		1.255
11.6				1.2576	0.487			2.1297			0.9765				3.2902	0.3775		1.2666
11.7				1.2788	0.4982			2.1351			0.9783				3.3066	0.376		1.2902
11.8				1.2841	0.491			2.1587			0.9755				3.3354	0.395		1.2975
11.9				1.2917	0.4912			2.1932			0.9885				3.365	0.3932		1.3317
12				1.3018	0.5018			2.2036								0.3913		1.3582
12.1				1.3173	0.5085			2.2267								0.4256		1.3655
12.2				1.3217	0.544			2.2411								0.4344		1.3886
12.3				1.3299	0.5543			2.2414								0.4409		1.4197
12.4				1.3359	0.5709			2.2598								0.4518		1.4411
12.5				1.3389	0.5706			2.2742								0.4468		1.4652
12.6				1.3602	0.5691			2.2811								0.4645		1.4704
12.7				1.3577	0.5737			2.2827								0.476		1.4817
12.8				1.3488	0.5828			2.3318								0.4814		1.4965
12.9				1.3508	0.6156			2.3354								0.4857		1.5098
13				1.3597	0.6071			2.3511								0.4803		1.5162
13.1				1.366	0.6155			2.3812								0.4877		1.5273
13.2				1.376	0.619			2.3917								0.4876		1.5492
13.3				1.3923	0.6186			2.402								0.5046		1.5564
13.4				1.3987	0.6195			2.4013								0.5122		1.5785
13.5				1.4024	0.6283			2.4142								0.5086		1.573
13.6				1.4175	0.6308			2.4244								0.5148		1.5785
13.7				1.4307	0.6401			2.4422								0.5139
13.8				1.4334	0.6373			2.4422								0.518
13.9				1.4489	0.6322			2.4624								0.5465
14				1.4481	0.6391			2.4623								0.55
14.1				1.4466	0.6319			2.4691								0.5559
14.2				1.4437	0.6354			2.4682								0.5579
14.3				1.4383	0.6332			2.4752								0.5523
14.4				1.4434	0.6334			2.4794								0.5445
14.5				1.4437	0.6476			2.4948								0.5562
14.6				1.4612	0.6511			2.5072								0.5667
14.7				1.4825	0.6768			2.5263								0.5638
14.8				1.4836	0.6817			2.5398								0.5575
14.9				1.4997	0.6762			2.5497								0.558
15				1.5002	0.6837			2.5627								0.5605
15.1				1.5035	0.6902			2.5788								0.5674
15.2				1.4953	0.6896			2.5879								0.5731
15.3				1.5268	0.6984			2.6083								0.5712
15.4				1.5456	0.704			2.6074								0.5771
15.5				1.5424	0.7088			2.6102								0.5911
15.6				1.5387	0.7062			2.6037								0.5902
15.7				1.5384	0.7117			2.6138								0.5889
15.8				1.5577	0.7127			2.6269								0.5927
15.9				1.5777	0.7193			2.6386								0.5913
16				1.5924	0.7255			2.6584								0.5993
16.1				1.6003	0.7248			2.6675								0.5994
16.2				1.6138	0.7333			2.6739								0.5937
16.3				1.6614	0.7356			2.6731								0.583
16.4				1.6741	0.7421			2.6877								0.5966
16.5				1.6912	0.7435			2.6977								0.6012
16.6				1.6929	0.7443			2.7105								0.5988
16.7				1.7217	0.7452			2.7051								0.5903
16.8				1.7345	0.75			2.706								0.588
16.9				1.7517	0.7715			2.7331								0.5871
17				1.7711	0.7664			2.7531								0.5913
17.1				1.8074	0.7698			2.7769								0.5905
17.2				1.7994	0.7782			2.7923
17.3				1.8034	0.775			2.7922
17.4				1.8196	0.7711			2.8015
17.5				1.8376	0.7894			2.8093
17.6				1.8342	0.7901			2.8284
17.7				1.856	0.7801			2.8294
17.8				1.8718	0.7877			2.8316
17.9				1.8692	0.7926			2.8659
18				1.8868	0.7928			2.8718
18.1				1.884	0.7897			2.8807
18.2				1.9237	0.8177			2.9023
18.3				1.931	0.8263			2.8927
18.4				2.0137	0.8288			2.924
18.5				2.0205	0.8327			2.9332
18.6				2.053	0.8302			2.9373
18.7				2.0728	0.8513			2.951
18.8				2.0984	0.8694			2.9696
18.9				2.1345	0.8668			3.0147
19				2.1609	0.8738			3.0364
19.1				2.1606	0.8857			3.0408
19.2				2.1867	0.8599			3.0406
19.3				2.2265	0.9668			3.0541
19.4				2.2517	0.9712
19.5				2.278	0.9845
19.6				2.2853	0.9935
19.7				2.2958	0.9883
19.8				2.3163	0.9847
19.9					0.9942
20					1.0127
20.1					1.0128
20.2					1.0208
20.3					1.0333
20.4					1.0362
20.5					1.0386
20.6					1.0514
20.7					1.0496
20.8					1.0641
20.9					1.0519
21					1.056
21.1					1.0613
21.2					1.0642
21.3					1.0816
21.4					1.1007
21.5					1.1069
21.6					1.1108
21.7					1.1177
21.8					1.129
21.9					1.1249
22
22.1
22.2
22.3
22.4
22.5
22.6
22.7
22.8
22.9
23

## Sheet: Fig2c x-rev
Fig. 2c, Time - Revolutions (rev)
	#1	#2	#3	#4	#5	#6	#7	#8	#9	#10	#11	#12	#13	#14	#15	#16	#17	#18	#19	#20	#21	#22	#23	#24	#25	#26	#27	#28	#29	#30	#31	#32
Time[s]	rev	rev	rev	rev	rev	rev	rev	rev	rev	rev	rev	rev	rev	rev	rev	rev	rev	rev	rev	rev	rev	rev	rev	rev	rev	rev	rev	rev	rev	rev	rev	rev
0	0	0	0	0	0	0	0	0	0	0	0	0	0	0	0	0	0	0	0	0	0	0	0	0	0	0	0	0	0	0	0	0
0.1	0.236156	0.057209	0.0030286	-0.01395	-0.076681	0.057857	-0.046594	-0.021927	0.095641	-0.049538	-0.015726	0.084966	0.101428	0.029358	0.000485	0.033971	0.228121	0.059603	0.104082	0.071582	0.006551	0.025075	0.065037	0.013821	0.414311	0.33656	0.040382	0.117089	-0.060399	0.163076	0.083732	0.308155
0.2	0.270052	0.078966	0.132334	-0.04981	0.036848	0.212478	0.028815	-0.011164	0.245685	-0.000234	0.096552	0.131693	0.131939	0.044851	0.00704	-0.015403	0.187725	0.174132	0.180698	0.15068	0.041501	0.154363	0.127852	-0.027571	0.492917	0.28547	0.056817	-0.092255	0.025885	0.228891	0.159762	0.317246
0.3	0.267508	0.107431	0.205517	0.044902	0.00624	0.260336	0.056424	-0.088481	0.334338	0.069347	0.092703	0.194952	0.362823	0.043631	0.023969	0.007721	0.213051	0.249527	0.106057	0.132426	0.190875	0.335747	0.226252	-0.09644	0.56626	0.345819	0.185873	0.102901	0.217396	0.368373	0.175844	0.369776
0.4	0.358032	0.054294	0.219475	0.077382	0.130808	0.201359	0.152576	-0.146687	0.597955	0.191093	0.26705	0.366304	0.515471	0.097929	0.069021	0.046694	0.450419	0.331588	0.148388	0.165449	0.237436	0.293062	0.20965	-0.080348	0.592152	0.689797	0.268628	0.215917	0.279766	0.308984	0.193039	0.324013
0.5	0.427726	0.050591	0.308644	0.112055	0.137731	0.276093	0.212414	-0.210828	0.718485	0.191584	0.336594	0.500161	0.61669	0.334414	0.097724	0.11508	0.502683	0.342333	0.211749	0.259815	0.283569	0.594531	0.22802	-0.086893	0.556967	0.747632	0.367549	0.331692	0.354142	0.357934	0.320009	0.292699
0.6	0.424292	0.103128	0.295699	0.094611	0.171765	0.297988	0.476546	-0.204658	0.825636	0.196125	0.327093	0.476569	0.683608	0.538513	0.219987	0.223253	0.533028	0.401639	0.193868	0.320994	0.346094	0.6936	0.287975	-0.07823	0.628398	0.546061	0.421304	0.45472	0.492861	0.46035	0.445017	0.321767
0.7	0.399213	0.110912	0.286123	0.068264	0.143314	0.326001	0.557907	-0.192605	1.05067	0.189294	0.371348	0.439986	0.777674	0.632744	0.213574	0.183813	0.573375	0.353161	0.244856	0.302712	0.3464	0.667558	0.260522	-0.046454	0.732108	0.761241	0.348288	0.329662	0.541747	0.536237	0.506141	0.427129
0.8	0.398497	0.197957	0.35262	0.151729	0.132705	0.405642	0.624738	-0.147266	1.13882	0.128214	0.415379	0.466368	0.743025	0.644805	0.223545	0.17012	0.656635	0.366332	0.401479	0.383158	0.416854	0.729046	0.343467	0.130717	0.882952	0.811681	0.366747	0.456789	0.570092	0.825857	0.537757	0.399944
0.9	0.656096	0.277335	0.40779	0.167421	0.15331	0.474896	0.659971	-0.10377	1.47487	0.098012	0.430827	0.516848	0.746754	0.594248	0.12439	0.095066	0.664109	0.364779	0.510676	0.422726	0.341517	0.731722	0.382433	0.441633	0.933191	1.20901	0.373091	0.313039	0.660185	0.883068	0.534186	0.459409
1	0.693708	0.303409	0.412999	0.089512	0.195629	0.532368	0.797607	-0.105243	1.5973	0.30355	0.443804	0.514422	0.759476	0.641923	0.2592	0.141688	0.639605	0.391839	0.626747	0.440221	0.48368	0.796524	0.410425	0.442561	1.08477	1.16407	0.413406	0.306329	0.665304	0.909626	0.597001	0.449427
1.1	0.730897	0.434016	0.440243	0.147486	0.21263	0.626038	0.969463	0.006537	1.72068	0.347321	0.423	0.637221	0.617762	0.742696	0.170074	0.065443	0.649333	0.359296	0.674273	0.479274	0.54669	0.797814	0.476003	0.654626	1.40992	1.27445	0.440165	0.315101	0.755545	0.926255	0.558382	0.508448
1.2	0.753389	0.569568	0.516571	0.108918	0.030502	0.783948	1.03021	0.090123	1.82095	0.352882	0.408728	0.626626	0.766051	0.797798	0.241967	0.043713	0.739078	0.425627	0.723424	0.48878	0.57521	0.886279	0.526364	0.519488	1.50888	1.62879	0.549995	0.423487	0.87903	0.932335	0.708897	0.608763
1.3	0.713211	0.599782	0.566882	0.173363	0.189791	0.934362	1.07296	0.184009		0.371519	0.376571	0.660687	0.692047	0.917312	0.534073	0.097901	0.796021	0.438808	0.83302	0.626311	0.65189	0.907332	0.560977	0.629774	1.55226	1.61987	0.536184	0.380868	0.998555	1.10166	0.747728	0.697486
1.4	0.778632	0.608292	0.643687	0.269784	0.211252	0.933586	1.05155	0.200115		0.330715	0.443128	0.616098	0.742215	1.01027	0.578727	0.063278	0.875697	0.454598	0.866266	0.628842	0.7098	0.91542	0.580558	0.774644	1.54744	1.73112	0.602644	0.465924	1.08631	1.12227	0.735252	0.826549
1.5	0.821631	0.841858	0.83083	0.221257	0.226118	0.955219	1.06517	0.207521		0.386837	0.506059	0.562216	0.873943	1.07387	0.601803	0.149975	0.916341	0.469332	0.941725	0.593267	0.74172	0.990203	0.631	0.752537	1.55746	1.60841	0.656788	0.476736	1.18857	1.311	0.902689	0.841055
1.6	0.965529	0.994504	0.643385	0.277593	0.225319	0.950281	1.1705	0.221018		0.446853	0.478989	0.551924	0.95198	1.19952	0.48045	0.092591	0.950159	0.462696	1.06539	0.558014	0.75175	1.10843	0.642663	0.801533	1.62494	1.62566	0.657319	0.43005	1.32761	1.35507	1.07257	0.966773
1.7	1.06942	1.26598	0.606174	0.282556	0.135782	0.830064	1.33176	0.13581		0.469118	0.53752	0.541832	1.03355	1.5055	0.594245	0.158466	1.07643	0.489524	1.07838	0.62086	0.75324	1.30646	0.734594	0.806816	1.70141	1.67633	0.609691	0.508034	1.68006	1.44918	1.16972	0.967604
1.8	1.14114	1.33892	0.691105	0.318171	-0.031048	0.861087	1.43114	0.200414		0.524115	0.791993	0.606092	1.03294	1.6408	0.647197	0.242998	1.19442	0.63282	1.17271	0.644866	0.79949	1.23652	0.900056	1.05807	1.83282	1.7074	0.73411	0.590484	1.70203	1.65537	1.38033	0.901072
1.9	1.21805	1.33227	0.741753	0.243081	0.138139	0.91014	1.53027	0.294568		0.55464	0.760795	0.659567	1.00812	1.64075	0.615099	0.237623	1.43889	0.558206	1.33165	0.662068	0.80155	1.22596	0.922328	1.26028	1.92814	2.14041	0.756882	0.450352	1.90377	1.7051	1.47214	0.881224
2	1.44945	1.264	0.900069	0.288569	0.20965	0.872039	1.66942	0.334594		0.60543	0.843095	0.740281	1.05879	1.67305	0.667444	0.278116	1.4273	0.560407	1.39823	0.720306	0.81686	1.19701	0.941614	1.24692	2.02407		0.772572	0.770431	1.9985	1.6072	1.41289	0.956907
2.1	1.55136	1.33862	0.931744	0.21447	0.137539	1.23409	1.74593	0.332131		0.593596	0.792676	0.757306	1.0884	1.76914	0.67548	0.334602	1.4754	0.665048	1.40543	0.705097	0.89312	1.27708	0.969845	1.23273	2.08045		0.746984	0.748093		1.65637	1.35809	0.957477
2.2	1.58439	1.3546	0.922187	0.252565	0.352643	1.24349	1.76331	0.384241		0.603332	0.720389	0.830211	1.11776	1.83949	0.657665	0.300831	1.57208	0.599529	1.44356	0.798144	0.92632	1.35108	0.902105	1.26901	2.16929		0.770614	0.793049		1.82001	1.50749	0.98873
2.3	1.76486	1.43158	1.02375	0.33065	0.366719	1.44883	1.82204	0.414748		0.623931	0.821812	0.851188	1.06712	1.87495	0.710917	0.317497	1.66645	0.505769	1.59618	0.750533	0.8701	1.44131	1.0094	1.31328	2.4023		0.775473	0.75708		1.88411	1.55241	0.979937
2.4	1.83032	1.54072	1.08188	0.340538	0.360158	1.45182	1.85852	0.428462		0.699066	0.748772	0.926444	1.16327	1.89245	0.739741	0.253874	1.66541	0.57372	1.64429	0.805908	1.11331	1.50405	1.22012	1.29929	2.50584		0.751269	0.762973		1.9491	1.51217	1.12689
2.5	1.85272	1.64345	1.07037	0.33784	0.238811	1.51279	1.90721	0.422838		0.76844	0.788616	0.859439	1.12839	2.07046	0.789651	0.277241	1.69403	0.67511	1.78811	0.862949	1.0937	1.59799	1.28615	1.35025	2.66897		0.832773	0.765565		2.10448	1.71203	1.2477
2.6	1.88835	1.64908	1.12768	0.281407	0.341509	1.73654	1.87308	0.398507		0.882098	0.783736	0.791308	1.22077	2.26118	0.866647	0.237432	1.68405	0.804015	1.84935	0.897482	1.18171	1.75898	1.37212	1.32443	2.86519		0.948037	0.75228		2.2545	1.81833	1.36794
2.7	1.95353	1.73	1.25237	0.266153	0.264307	1.8397	1.9404	0.376656		0.992442	0.815572	0.8518	1.20452	2.52399	0.866741	0.322647	1.61413	0.862482	1.82341	0.941466	1.22236	1.8837	1.42169	1.35391	2.97088		1.03983	0.668477		2.34851	1.97207	1.44998
2.8		1.87089	1.40144	0.153694	0.283433	1.86007	2.10282	0.418975		1.09404	0.820536	0.857195	1.28331	2.63612	0.90016	0.272992	1.67117	0.89635	1.86769	0.830149	1.26199	1.9363	1.60497	1.35348	3.07335		1.09219	0.711207		2.42106	1.99149	1.37947
2.9		2.05684	1.41486	0.216335	0.373197		2.10735	0.3561		1.12465	0.773696	0.955979	1.31548	2.62467	0.979569	0.208928	1.74224	0.742395	1.90304	0.909085	1.39389	1.97236	1.61774	1.37744	3.2033		1.05775	0.80198		2.45274	2.16682	1.2936
3		2.378	1.48552	0.332105	0.435912		2.09814	0.299056		1.21769	0.891901	1.08896	1.22145	2.63447	0.982397	0.246237	1.84573	0.871721	2.02456	1.06095	1.44965	2.13192	1.62906	1.49079	3.31197		0.931365	0.82645		2.56686	2.2149	1.33149
3.1		2.38455	1.52392	0.241355	0.431872		2.1069	0.347965		1.20776	0.898479	1.13923	1.30248	2.69319	1.00209	0.364179	1.93649	0.871786	2.14675	1.09783	1.51713	2.25995	1.70906	1.47309	3.44528		0.904323	0.841312		2.58099	2.34802	1.29182
3.2		2.39232	1.50855	0.277852	0.522747		2.10498	0.382978		1.20842	0.911575	1.18728	1.37056	2.65694	1.06017	0.368845	1.99416	0.917249	2.17798	1.08986	1.45691	2.36778	1.75592	1.54305	3.43583		0.850477	1.10975		2.65049	2.39462	1.3382
3.3		2.37518	1.51148	0.54858	0.326534		2.12928	0.379011		1.25712	0.979743	1.1371	1.42574	2.6638	1.10821	0.360502	2.02034	0.94225	2.24626	1.0847	1.478	2.35531	1.63994	1.57044	3.85568		0.870272	1.21787		2.79137		1.40463
3.4		2.43365	1.54932	0.556006	0.402789		2.10243	0.480492		1.24538	1.00384	1.28224	1.48624	2.64947	1.23562	0.347255	2.05634	0.926687	2.29913	1.05305	1.58252	2.47625	1.75818	1.54669	3.98351		0.890692	1.22026		2.81461		1.40081
3.5		2.69937	1.6474	0.555169	0.411651		2.01161	0.541403		1.27407	1.00324	1.11376	1.43189	2.86067	1.34672	0.355441	2.00737	0.934627	2.37198	1.03644	1.58641	2.45638	1.85819	1.5735	4.03008		0.978643	1.26062		2.87374		1.36022
3.6			1.72695	0.530103	0.485777		2.14435	0.467128		1.33025	1.00249	1.4224	1.48307	2.98899	1.25578	0.344048	2.09837	0.932705	2.44109	1.04195	1.64527	2.40195	1.98717	1.63617			0.956443	1.53612		2.94799		1.35786
3.7			1.6342	0.536495	0.314922		2.17318	0.499444		1.40323	1.01396	1.54789	1.58863	3.08326	1.25445	0.437398	2.12457	1.02605	2.66472	1.05107	1.68072	2.42596	2.02626	1.68645			0.97881	1.51699		2.92677		1.49993
3.8			1.72417	0.387832	0.24261		2.15976	0.515832		1.41617	1.00181	1.56004	1.56843	3.16451	1.43932	0.422191	2.13805	1.00885	2.72578	1.05588	1.66255	2.49276	2.04148	1.68972			1.06461	1.52703		2.98413		1.49685
3.9			1.79844	0.538164	0.493596		2.20979	0.520032		1.51652	1.01674	1.58742	1.6968	3.23398	1.52546	0.448949	2.26937	0.944569	2.8255	1.07647	1.67838	2.46144	2.03015	1.74446			1.04721	1.49948		3.25001		1.46444
4			1.76787	0.429491	0.492598		2.32193	0.513527		1.50907	1.0392	1.57308	1.8794	3.34066	1.60593	0.472953	2.37754	0.995867	2.85999	1.10013	1.68603	2.49342		1.57098			1.07766	1.46388		3.3038		1.53538
4.1			1.83818	0.477534	0.637857		2.45817	0.56475		1.52427	1.03445	1.56644	1.97231	3.42612	1.69878	0.508714	2.46048	0.976394	2.85989	1.23156	1.72614	2.53273		1.56291			1.11028	1.47981		3.40201		1.61281
4.2			1.91976	0.407948	0.708376			0.580166		1.67296	1.05419	1.55685	2.09648	3.45823	1.75408	0.496486	2.56874	0.990717	2.85686	1.23462	1.68515	2.74772		1.62386			1.22533	1.51154		3.49429		1.66894
4.3			2.02197	0.445839	0.684668			0.638148		1.61925	1.03721	1.59724	1.92738	3.56881	1.79804	0.558178	2.76624	0.936008		1.07925	1.76965	2.78084		1.64953			1.23635	1.50278		3.63517		1.68686
4.4			2.03576	0.555614	0.544431			0.70875		1.6021	0.987962	1.61764	1.87387	3.62157	1.82171	0.48894	2.92788	0.9845		1.07156	1.85411	2.78618		1.69335			1.28833	1.45027		3.61788		1.71476
4.5			2.21714	0.528159	0.607235			0.734945		1.67273	1.05408	1.68046	1.82036	3.83689	1.84889	0.540019	3.01954	0.979442		1.1335	1.852	2.76759		1.68624			1.33564	1.56573		3.78587		1.71453
4.6			2.30185	0.503211	0.484923			0.753965		1.73848	1.12315	1.6492	1.88065		1.88372	0.705518	3.0576	0.940756		1.02764	1.88607	2.79327		2.03744			1.36853	1.53405				1.78368
4.7			2.65893	0.513833	0.264053			0.834637		1.69805	1.0837	1.62098	1.93237		1.95112	0.688725	3.05011	1.04565		1.08522	1.86006	2.96275					1.41951	1.66814				1.84349
4.8			2.57371	0.609123	0.613587			0.829947		1.75977	1.11307	1.58823	1.92745		1.94082	0.685142	3.02085	0.987463		1.19123	2.05563	2.97811					1.37277	1.68566				1.89673
4.9			2.70922	0.66411	0.622697			0.779021		1.74474	1.1514	1.64972	1.9781		2.01808	0.760979	2.9894	0.988718		1.2583	2.064	3.10184					1.32436	1.80175				1.98246
5			2.74777	0.684497	0.624151			0.781642		1.72261	1.09833	1.77404	1.99072		2.04631	0.725144	3.04776	0.945627		1.29767	2.0688	3.14342					1.39829	1.81607				1.99318
5.1			2.7736	0.557142	0.6488			0.804651		1.80658	1.08344	1.86245	1.95726		2.09915	0.778602	3.08422	1.01138		1.35468	2.2642						1.51764	1.83695				2.08156
5.2			2.7905	0.636039	0.672835			0.897431		1.9764	1.14845		1.91101		2.14621	0.798661	3.08257	1.01128		1.42958	2.28162						1.48593	1.88859				2.08911
5.3			2.7578	0.726169	0.614667			0.872425		2.05136	1.41353		1.91365		2.14716	0.847391	3.0907	1.01313		1.46433	2.42983						1.54536	1.95005				2.12929
5.4			2.74299	0.704986	0.64782			0.960195		2.04524	1.42236		1.97098		2.11483	0.885395	3.20134	1.00809		1.49429	2.54423						1.63475	1.9128				2.13891
5.5			2.76978	0.598919	0.730728			0.911303		2.0854	1.45594		2.01424		2.16	0.883321	3.24328	1.06793		1.56773	2.50647						1.61957	1.99554				2.16541
5.6			2.67156	0.644134	0.75203			0.912631		2.05924	1.49695		1.9872		2.22182	0.889331	3.22318	1.11313		1.54818	2.54222						1.68042	2.02303				2.27605
5.7			2.67414	0.725835	0.809885			0.897912		2.01596	1.76558		1.98345		2.35885	0.906579	3.22484	1.12289		1.58319	2.51818						1.73166	2.00545				2.29465
5.8			2.73955	0.765714	0.821685			0.827177		2.06347	1.88248		2.04165		2.52712	0.924726	3.24923	1.08159		1.65235	2.54901						1.67044	1.94898				2.35379
5.9			2.76606	0.842074	0.797421			0.916853		2.12357	1.93119		2.14369		2.60766	0.909321	3.29756	1.27567		1.81331	2.62021						1.70341	1.96299				2.41047
6			2.78506	0.901484	0.76268			0.847459		2.218	1.97717		2.24985		2.6685	0.905246	3.32689	1.40612		1.82967	2.60655						1.75558	1.97281				2.4936
6.1			2.91689	0.823133	0.77566			0.809416		2.33193	1.90014		2.31546		2.834	0.9087	3.38441	1.23312		1.82537	2.59217						1.85586	2.09466				2.56662
6.2			2.85724	0.878575	0.79205			0.800372		2.38829	1.88176		2.40649		2.82771	0.936405	3.34801	1.29957		1.88823	2.67529						1.94092	2.10215				2.54476
6.3			2.85858	0.821395	0.806518			0.854602		2.46202	1.95169		2.48041		3.00621	0.972247	3.43376	1.08877		1.85372	2.73489						2.0921	2.13223				2.55531
6.4			2.91394	0.800128	0.853055			0.816754		2.53375	1.94387		2.5182		3.06253	0.951806	3.53221	1.04546		1.91832	2.75576						2.10562	2.15463				2.70591
6.5			2.93977	0.856637	0.911501			0.905385		2.39602	1.97813		2.57477		3.15625	0.967945	3.58278	1.00461		1.92218	2.81026						2.12107	2.23042				2.73784
6.6			2.97081	0.870311	0.84261			1.01455		2.58374	1.95507		2.71845		3.16484	0.974719	3.57504	1.0724		1.89884	2.82415						2.17063	2.10463				2.70269
6.7			2.96885	0.789304	0.84208			1.00728		2.65888	1.94922		2.92811		3.20741	0.990313	3.62552	0.954238		1.94854	2.89413						2.12135	2.1667				2.70694
6.8			2.98552	0.89446	0.788561			0.953437		2.78105	1.93027		3.01963		3.19608	1.04317	3.64645	0.957833		1.95483	2.91841							2.23083				2.90652
6.9			3.01081	0.881805	0.994795			1.04422		2.77122	1.96423		3.04907		3.22577	1.03283	3.79938	0.986029		2.13706								2.19005				2.95958
7			3.02376	0.962796	1.07031			1.00762		2.69542	1.99789		3.07029		3.30179	0.989206	4.1139	0.999193		2.21741								2.14728				2.99984
7.1			3.50718	1.08199	1.0975			0.992076		2.71269	2.05883		3.06293		3.41333	1.0025	4.22966	1.13517		2.30049								2.18932				3.17493
7.2			3.53593	1.04224	0.92416			1.00843		2.71627	2.29861		3.06315		3.3316	0.98493	4.31552	1.01852		2.38048								2.34965				3.22081
7.3			3.57276	1.06782	0.909307			1.00091		2.65987	2.2185		3.1408		3.45861	1.08606	4.37293	1.01999		2.4017								2.49557				3.13769
7.4			3.59027	1.05407	0.93528			1.021		2.70543	2.32097		3.08254		3.5865	1.14918	4.46749	1.04148		2.5171								2.45789				3.23798
7.5			3.63489	1.07622	1.11209			0.970679		2.78751	2.39061		3.08301		3.76147	1.18627	4.52652	1.11277		2.48245								2.48699				3.36056
7.6			3.59219	1.06559	1.1792			1.0289		2.83424	2.38285		3.07815		3.78687	1.25866	4.54988	1.10268		2.52834								2.52655
7.7				1.08576	1.10575			1.03406		2.88991	2.42679		3.05245		3.76665	1.24606	4.56935	1.02941		2.58828								2.54322
7.8				0.851621	1.14388			0.999236		2.91151	2.39792		3.03097		3.87978	1.28836	4.56183	0.954063		2.59337								2.52002
7.9				0.902703	1.14477			0.973403		2.88697	2.42524		3.17855		4.04777	1.25636	4.5816	1.04341		2.63967								2.5696
8				0.898478	1.26124			0.994276		2.9321	2.43847		3.16783		4.11838	1.26244	4.59886	1.09771		2.67523								2.52454
8.1				0.970736	1.21204			0.941901		2.92123	2.51252		3.24362		4.14728	1.28303	4.6189	1.08754										2.51512
8.2				0.870563	1.18021			0.971786		2.94486	2.59676		3.32476		4.30033	1.32831	4.74326	1.10647										2.4843
8.3				0.935579	1.27275			0.975484		2.99496	2.60071		3.39428		4.30501	1.3329	4.84773	1.1577										2.62993
8.4				0.910802	1.22446			0.918949		3.05554	2.70269		3.44589		4.28495	1.29696	5.05122	1.33022										2.64671
8.5				0.989031	1.13798			0.959946		3.0317	2.7038		3.43803		4.27683	1.3311		1.27179										2.69904
8.6				0.899169	1.10255			1.00406		3.03346	2.70729		3.47209		4.24425	1.33755		1.34808										2.7248
8.7				0.918381	0.942874			0.946324		3.02112	2.62488		3.48947		4.31155	1.37298		1.30819										2.68604
8.8				0.874669	0.922221			0.970465		3.21385	2.58447		3.46618		4.2953	1.3473		1.33178										2.73443
8.9				1.03799	0.885898			0.990359		3.49231	2.56036		3.44938		4.34928	1.3519		1.35566										2.80124
9				0.90645	0.919476			0.988264			2.57739		3.38258		4.41168	1.3956		1.40583
9.1				0.938785	1.14166			1.0367			2.59069		3.41969		4.48603	1.38887		1.57761
9.2				1.13257	1.25053			1.03705			2.64355		3.50159		4.50023	1.35917		1.61201
9.3				1.10319	1.21633			1.06819			2.57203		3.4771		4.55303	1.35163		1.62312
9.4				1.13996	1.35227			1.09162			2.6009		3.48268		4.54955	1.41999		1.61023
9.5				0.991195	1.48748			1.04038			2.56949		3.4933		4.58186	1.39521		1.54702
9.6				0.900936	1.48751			1.09887			2.56285		3.48502		4.59372	1.40353		1.62365
9.7				1.02022	1.30296			1.1464			2.62375		3.51172		4.59771	1.40972		1.65342
9.8				0.930491	1.48179			1.20109			2.60115		3.53386		4.62147	1.45552		1.65324
9.9				1.28469	1.49093			1.25782			2.64534		3.62805		4.66242	1.417		1.6381
10				1.34301	1.37276			1.26361			2.75112		3.58621		4.72098	1.47223		1.66206
10.1				1.24971	1.36027			1.22246			2.7834		3.83426		4.69379	1.54905		1.66649
10.2				1.28346	1.43415			1.1899			2.84021		3.89361		4.65386	1.53042		1.60919
10.3				1.26419	1.37136			1.21844			2.84186		3.86465		5.10321	1.52808		1.67027
10.4				1.24883	1.62767			1.2104			2.84623		3.93427		5.15066	1.61994		1.53351
10.5				1.21294	1.67585			1.22883			2.85551		3.96289		5.17389	1.61028		1.60261
10.6				1.15159	1.66938			1.25354			2.85199		4.04539		5.24048	1.63625		1.68965
10.7				1.24138	1.79166			1.19094			2.97695				5.23145	1.6333		1.58393
10.8				1.11845	1.81212			1.22101			2.93667				5.30104	1.60199		1.74439
10.9				1.1364	1.73776			1.3288			2.96846				5.37232	1.72037		1.75163
11				1.19658	1.7729			1.35594			2.94578				5.34996	1.74597		1.71232
11.1				1.16903	1.7577			1.33674			2.96269				5.47732	1.72843		1.85137
11.2				1.21828	1.83485			1.37486			2.99369				5.51004	1.71568		1.89609
11.3				1.27861	1.86185			1.3405			3.03371				5.53536	1.7495		1.96527
11.4				1.36534	1.76602			1.36138			3.06187				5.54403	1.72965		1.97367
11.5				1.2125	1.77198			1.36277			3.0965				5.59235	1.72835		1.96401
11.6				1.3325	1.9414			1.39136			3.08441				5.64625	1.77581		2.09986
11.7				1.07038	1.86111			1.38022			3.1413				5.75071	1.80092		2.08618
11.8				1.16014	1.81			1.32013			3.20814				6.14152	1.83312		2.22995
11.9				1.16575	1.8354			1.39479			3.44148				6.12348	1.8461		2.13495
12				1.10436	1.8879			1.38422								1.82674		2.01058
12.1				1.04884	1.81279			1.46744								1.82654		2.00061
12.2				1.06696	1.91777			1.66343								1.87394		2.1379
12.3				1.06804	1.96152			1.52083								1.86201		2.15284
12.4				1.16462	2.03094			1.49878								1.8807		2.19856
12.5				1.00396	2.06221			1.61829								1.84736		2.04201
12.6				1.20782	1.89838			1.60794								1.90933		2.23445
12.7				1.36222	2.04122			1.49155								1.91382		2.29182
12.8				1.29286	2.11366			1.6549								1.89052		2.2761
12.9				1.49007	1.94318			1.47208								1.99814		2.2892
13				1.53375	2.1276			1.44216								1.99975		2.29875
13.1				1.5726	1.9272			1.37136								1.97237		2.31744
13.2				1.36464	2.02632			1.4515								1.95978		2.32005
13.3				1.41176	2.14773			1.36702								1.94323		2.30934
13.4				1.44559	2.3182			1.37415								2.02871		2.30355
13.5				1.51101	2.25878			1.24705								1.98892		2.28472
13.6				1.58883	2.15606			1.23575								1.97477		2.30271
13.7				1.49459	2.14988			1.28871								2.06656
13.8				1.62241	2.24387			1.25982								2.03484
13.9				1.6335	2.34057			1.25566								2.07166
14				1.54512	2.264			1.24476								2.04937
14.1				1.57882	2.31828			1.21204								2.1231
14.2				1.63001	2.31407			1.2512								2.11047
14.3				1.61724	2.36263			1.25656								2.15582
14.4				1.59212	2.37736			1.24151								2.1978
14.5				1.69934	2.36489			1.22586								2.12736
14.6				1.68335	2.32655			1.28466								2.14304
14.7				1.70344	2.35738			1.29859								2.10292
14.8				1.7398	2.24193			1.49706								2.12813
14.9				1.67778	2.40144			1.49015								2.17952
15				1.7122	2.36642			1.44822								2.23634
15.1				1.74576	2.37059			1.46046								2.17987
15.2				1.59874	2.39796			1.51647								2.2448
15.3				1.81807	2.51903			1.70436								2.25169
15.4				1.92396	2.37706			1.44814								2.23764
15.5				1.88201	2.50031			1.44313								2.2831
15.6				1.90258	2.60016			1.35778								2.31033
15.7				1.8272	2.55524			1.47786								2.32185
15.8				1.84505	2.52148			1.47659								2.31853
15.9				1.93136	2.70101			1.47809								2.30044
16				1.84853	2.70839			1.32745								2.29409
16.1				1.83826	2.60945			1.45154								2.32833
16.2				1.83922	2.71218			1.44436								2.33591
16.3				1.84154	2.77474			1.39872								2.35176
16.4				1.8844	2.79907			1.68898								2.33767
16.5				1.90331	2.84332			1.68086								2.32006
16.6				1.92778	2.91157			1.81482								2.3592
16.7				1.94037	2.89956			1.86648								2.36601
16.8				1.95503	2.93877			1.85926								2.36227
16.9				1.99362	2.94145			1.88727								2.38472
17				2.03029	2.87278			1.83571								2.33816
17.1				1.97542	2.92786			1.79253								2.42562
17.2				1.87391	2.96797			1.69315
17.3				1.81982	3.00316			1.66028
17.4				1.8229	3.1667			1.33231
17.5				1.9026	3.01704			1.42695
17.6				1.87376	3.12298			1.69573
17.7				1.84727	3.09054			1.80885
17.8				1.79507	3.07846			1.63819
17.9				1.82686	3.05678			1.72429
18				1.84861	2.79286			1.8584
18.1				1.79824	3.10996			1.9485
18.2				1.87054	3.09349			1.83233
18.3				1.84877	3.08833			1.91461
18.4				2.0028	3.24069			1.83022
18.5				1.96786	3.15902			1.81098
18.6				1.95871	3.30008			1.85806
18.7				1.97874	3.35507			1.85598
18.8				2.08791	3.36297			1.84143
18.9				2.11971	3.40115			1.86908
19				2.26735	3.59405			1.84451
19.1				2.44617	3.70644			1.88052
19.2				2.60559	3.56163			1.90491
19.3				2.53136	3.40206			1.97585
19.4				2.55917	3.68733
19.5				2.59646	3.74789
19.6				2.5981	3.64058
19.7				2.56617	3.75807
19.8				2.6898	3.63855
19.9					3.70274
20					3.7936
20.1					3.82211
20.2					3.83085
20.3					3.79005
20.4					3.90447
20.5					3.87698
20.6					3.91835
20.7					3.89411
20.8					3.8714
20.9					3.91536
21					3.94556
21.1					4.02555
21.2					4.11555
21.3					4.1598
21.4					4.14619
21.5					4.16716
21.6					4.22386
21.7					4.36682
21.8					4.34198
21.9					4.25221
22
22.1
22.2
22.3
22.4
22.5
22.6
22.7
22.8
22.9
23

## Sheet: Fig2d, e Vx, Vr, Pitch
Fig. 2d and e, Longitudinal velocity (Vx) -Rotational velocity (Vr) - Pitch
	Vx	Vr	Pitch
	[um/s]	[rev/s]	[um]
#1	0.62067	0.7014	0.840942
#2	0.49042	0.8023	0.57979
#3	0.30936	0.48027	0.480256
#4	0.1065	0.11306	0.951392
#5	0.050861	0.1932	0.267074
#6	0.2206	0.62118	0.355444
#7	0.21463	0.60209	0.339687
#8	0.15717	0.091245	1.85893
#9	0.51728	1.6202	0.324461
#10	0.47095	0.38453	1.20578
#11	0.083947	0.27186	0.309639
#12	0.15922	0.331	0.502454
#13	0.26284	0.3494	0.740706
#14	0.55021	0.86449	0.633009
#15	0.30696	0.52699	0.586446
#16	0.038198	0.15003	0.259229
#17	0.31407	0.55657	0.554856
#18	0.10829	0.14306	0.741204
#19	0.51862	0.71899	0.679418
#20	0.098548	0.2948	0.327778
#21	0.16844	0.42696	0.406863
#22	0.34256	0.60837	0.539237
#23	0.40969	0.55967	0.743159
#24	0.46212	0.44595	1.07997
#25	0.45822	1.0661	0.411877
#26	0.63927	0.9847	0.605783
#27	0.23286	0.27769	0.943322
#28	0.49192	0.31959	1.5978
#29	0.35157	0.97876	0.354602
#30	0.49644	0.80445	0.615757
#31	0.36464	0.73849	0.469806
#32	0.20046	0.39459	0.543058

## Sheet: Fig3c x-y
Fig. 3c, X-displacement (x) - Y-displacement (y)
#1		#2		#3		#4		#5		#6		#7		#8		#9		#10		#11		#12		#13		#14		#15		#16		#17		#18		#19		#20		#21		#22		#23		#24		#25
x [um]	y [um]	x [um]	y [um]	x [um]	y [um]	x [um]	y [um]	x [um]	y [um]	x [um]	y [um]	x [um]	y [um]	x [um]	y [um]	x [um]	y [um]	x [um]	y [um]	x [um]	y [um]	x [um]	y [um]	x [um]	y [um]	x [um]	y [um]	x [um]	y [um]	x [um]	y [um]	x [um]	y [um]	x [um]	y [um]	x [um]	y [um]	x [um]	y [um]	x [um]	y [um]	x [um]	y [um]	x [um]	y [um]	x [um]	y [um]	x [um]	y [um]
0	0	0	0	0	0	0	0	0	0	0	0	0	0	0	0	0	0	0	0	0	0	0	0	0	0	0	0	0	0	0	0	0	0	0	0	0	0	0	0	0	0	0	0	0	0	0	0	0	0
10.2091	3.15268e-14	8.92757	0	8.54949	3.89448e-14	7.62281	7.8817e-15	3.92369	0	4.66891	-2.54996e-15	6.26944	-1.10691e-14	7.86905	1.04317e-14	7.76009	0	7.86905	-1.04317e-14	10.3909	-2.45723e-14	9.04507	0	9.74478	-4.86811e-15	9.1685	-1.36771e-14	12.5416	-7.8817e-15	10.1924	0	14.6393	3.70903e-15	10.9651	0	12.6255	2.15588e-14	14.602	0	13.6969	-1.20544e-14	11.2109	3.61631e-14	9.11634	-3.7554e-14	12.7996	6.49081e-15	15.3192	-7.55715e-14
21.8594	0.320285	17.7407	-0.57228	17.7205	0.398392	14.0571	0.598743	13.1773	1.47572	11.3221	0.466891	11.9956	0.499816	18.1274	-0.285675	13.308	0.105341	14.959	0.0779114	24.2434	1.82907	19.7621	0.519659	16.5256	1.45403	23.0624	-0.118878	23.4048	0.890784	21.4274	-0.0534682	27.5382	0.716608	21.0045	1.59662	24.0208	3.52866	27.9911	1.11964	23.8577	1.83521	18.6848	6.07354e-14	19.5628	0.866799	25.264	0.154341	28.2993	-0.769293
31.468	1.32117	30.2622	-1.053	24.5967	1.29876	21.5905	1.33153	21.7192	4.04522	19.8429	2.91807	21.8289	2.73812	23.6072	3.15268e-14	22.2269	1.15875	22.2567	2.23346	33.7886	3.09434	27.3687	2.39495	30.8282	3.99857	28.8503	-0.408644	31.6609	2.06944			35.4721	2.30338			35.578	9.9709	38.4971	4.22665			24.6274	0.328123	28.0813	2.88435	34.9183	0.383191	44.1966	-2.79258
38.9146	1.84164	36.2139	-1.053	33.9828	5.12332	26.8094	1.2243	30.4694	5.81609	29.9977	5.1358	29.8477	4.6396	25.1914	-0.103882	33.3754	2.4755			45.235	2.88455	40.1794	6.00996	44.4946	7.68258	34.0512	0.0371495	34.9035	3.51425			45.2999	5.06744			41.4375	13.5967	47.4355	8.55594			33.1039	2.51561	37.7357	4.25927	48.5801	1.81484	56.7943	-2.93043
49.6441	4.60409	43.1728	-0.18313	39.4408	6.86828	31.2955	1.02769	36.0945	7.7953	34.3165	6.76992	37.0299	7.81235			43.1896	2.93198			56.2816	4.88407			59.4194	10.9332							56.1002	8.29218			47.5884	19.1001					40.1221	2.88019			62.3803	6.63666	66.9908	-4.09104
59.4328	7.34653			45.0422	8.04752	36.014	1.97496					43.5058	9.12708			56.2167	4.89834															68.5897	11.0562									50.5309	7.85671			71.5929	10.3196	80.8025	-6.94587
65.5582	8.70774			48.0939	9.78451	41.3044	2.80605					45.9831	12.365			62.5372	5.70595																									57.4761	10.3723			77.9954	14.077	90.2341	-6.8436
				51.7671	11.9199							50.2098	17.5044
				55.3845	13.8003							52.9697	20.2317
[truncated: 144 more columns]

## Sheet: Fig3d angles
Fig. 3d, Angles
Angle [°]
1.57475
4.37212
-1.94882
10.4399
1.21298
-3.12213
-3.71529
1.51671
2.19858
7.12502
2.48739
4.9724
14.7096
-4.43994
-5.84084
17.7595
0.523235
-2.70488
5.31638
0.239396
-6.73292
-1.33222
13.861
-2.42377
9.06093
7.68104
-5.30093
7.94347
4.01418
12.0348
-3.72956
8.40611
4.98851
7.83491
0.516587
10.4937
-12.3575
41.1042
-2.0146
-5.90614
-1.59517
4.57945
-6.73601
1.08776
5.64825
0
-4.07301
5.92062
-1.30195
0.629599
15.8262
7.52181
0.0290105
-8.6008
11.3099
2.77605
11.0732
1.90915
12.1028
-2.01499
4.99852
-2.7993
-0.490219
-2.37585
7.76517
4.68777
3.43706
15.8911
-0.272673
3.17983
8.1301
4.39871
0.91584
-4.14541
9.03634
17.2056
11.9307
2.61228
10.0716
4.78016
11.6947
9.36797
10.2382
0
3.16036
11.3099
-11.4966
22.5791
-5.64224
4.74329
8.58124
-5.21926
0.709433
0.648481
4.62437
13.2772
2.53047
8.61724
-3.39177
-3.86142
6.62626
-5.86679
-5.18466
12.2997
4.79546
8.90325
4.23475
13.9716
3.02059
12.8268
3.78265
-7.95308
3.64486
3.98714
-8.87587
6.36112
-11.5752
19.5923
-2.48955
13.6097
-1.61638
6.99428
10.5073
-16.9661
18.4349
3.57633
-7.97504
20.2344
-12.2648
0
0
0
6.34019
-8.54279
12.4066
4.62091
1.84378
12.0598
-7.18203
4.15129
-4.96974
-3.94519
20.9657
-8.59356
3.49902
0.891376
5.12971
3.35825
12.3665
-5.64055
5.64055
3.17983
-3.71529
7.55942
-3.76119
12.4579
6.87973
13.5201
-1.55357
-3.8464
7.16557
4.66436
-0.41518
15.7621
8.4656
-0.463923
5.02715
0.886273
1.14142
1.33877
2.97373
-5.49816
8.20608
6.66755
9.69963
1.92565
0
-2.64561
-4.76796
5.2476
4.4171
0.0754222
6.34492
1.21151
11.441
4.72799
8.62735
-3.9336
4.88646
4.83441
10.8214
5.50548
14.7746
13.4629
3.38903
7.0626
13.7995
6.18362
25.0416
-11.2632
3.06649
0
3.26605
5.74824
-8.56668
5.64825
4.27395
0.0453289
8.01981
3.8396
0.924045
3.50353
2.40261
2.68491
3.12036
3.00152
-4.69868
1.33222
6.58194
0.821389
3.81407
-3.81407
-3.31094
-10.1164
7.23348
1.26182
2.91982
11.8988
3.38987
2.35917
-5.19443
20.4495
6.24632
-2.32243
-12.8007
10.008
3.90049
-2.56827
-11.7081
10.2512
5.90614
6.81821
14.6832
1.51885
-3.36646
7.61855
-3.43363
-7.49586
4.00289
24.7174
-8.34389
-8.64693
12.3554
5.93742
4.65232
32.6753
4.58406
13.4012
-9.12669
-17.5231
9.08617
-13.1584
7.32231
4.39871
7.47156
11.2402
6.11761
-0.866858
-13.3428
18.0665
5.57496
-9.24421
20.7272
-12.1525
0
-7.1395
9.27515
-1.8989
10.3048
3.90982
0.803696
-1.94717
-5.64242
19.0679
25.3916
-14.2208
12.8174
-19.5417
8.9948
19.0079
-8.02724
14.0362
1.7357
-1.7357
-2.77204
-6.4133
11.9043
-6.70984
3.99091
-7.35737
4.02826
-10.6698
17.2924
-5.40379
6.54629
-17.8562
18.9704
-5.52754
5.52754
-1.4034
15.7086
-5.12132
29.0912
-7.73262
15.0502
-9.84372
5.80473
2.7812
4.87927
6.99317
9.67411
-0.98776
10.3048
-4.59425
-13.3925
6.34019
16.8584
-8.45503
2.35917
7.91416
-15.0089
22.1663
8.48432
8.17916
4.46716
1.68468
10.5039
-1.24954
10.5131
4.44411
11.5346
-5.19443
17.6065
-17.0613
-1.90915
2.38594
7.39677
2.15807
-0.939191
11.2289
16.1787
0.801287
-11.1485
20.0587
-8.32565
0.0541548
-3.24796
28.54
-2.00432
2.49957
-8.79571
1.61354
6.13222
-0.728431
9.23156
6.15138
11.4235
-11.8859
4.63699
2.76843
14.3608
10.3366
-19.5923
11.9761
12.9286
14.8771
-1.63658
0
0.851919
-0.13873
-4.29846
-0.915608
-6.53283
-6.84277
10.3048
-8.01424
16.9994
-14.0956
-0.275458
0
-11.4526
15.9211
5.7928
3.71529
10.6812
7.52729
-3.55173
2.57074
-3.36646
16.3735
1.02915
5.67302
4.02984
1.60708
11.8887
6.91123
-6.98045
14.2715
-1.37045
1.56507
18.1252
11.5873
3.33316
-2.44904
-1.62498
1.07513
3.55454
3.94333
2.03669
10.1694
11.1663
7.08848
-2.05765
-2.80197
-3.27049
2.29061
-4.93316
10.9864
-1.21888
7.97608
13.1997
20.6047
-0.291579
3.28386
12.1085
-9.24611
10.1755
-4.98108
0.878027
0.0848197
2.67119
8.12426
1.42027
0.556252
19.7878
-15.0432
16.0697
2.37887
5.21328
7.31553
8.6632
13.0544
7.48995
8.23098
10.4459
-5.99335
0.375294
3.01412
